# Supplementary material for: Prioritising surveillance for alien organisms transported as stowaways on ships travelling to South Africa
Source: PLoS One. 2017 Apr 5;12(4):e0173340. doi: 10.1371/journal.pone.0173340 (PMC5381868; doi:10.1371/journal.pone.0173340)
Supplement: S4 Table — (XLSX) [file pone.0173340.s014.xlsx]

## Sheet: Sheet1
Environment	Foreign_Port	Foreign_Country	South_African_Port	Contribution_to_establishment_debt
Marine	Singapore	Singapore	Richards Bay	0.198564
Marine	Port Klang	Malaysia	Richards Bay	0.0943625
Marine	Maputo	Mozambique	Richards Bay	0.0935203
Marine	Fujairah	United Arab Emirates	Richards Bay	0.0926612
Marine	Mombasa	Kenya	Richards Bay	0.044284
Marine	Dar es Salaam	Tanzania	Richards Bay	0.0344212
Marine	Beira	Mozambique	Richards Bay	0.0304735
Marine	Mundra	India	Richards Bay	0.0247833
Marine	Mumbai	India	Richards Bay	0.0243803
Marine	Port Said	Egypt	Richards Bay	0.0242359
Marine	Walvis Bay	Namibia	Richards Bay	0.0220709
Marine	Hong Kong	China	Richards Bay	0.0209014
Marine	Dahej	India	Richards Bay	0.0202118
Marine	Mina Saqr	United Arab Emirates	Richards Bay	0.0200244
Marine	Krishnapatnam	India	Richards Bay	0.0196008
Marine	Alang	India	Richards Bay	0.0179727
Marine	Port Louis	Mauritius	Richards Bay	0.0175842
Marine	Suez	Egypt	Richards Bay	0.0175385
Marine	Jubail	Saudi Arabia	Richards Bay	0.0159468
Marine	Bunbury	Australia	Richards Bay	0.015735
Marine	Mormugao	India	Richards Bay	0.0157047
Marine	Mesaieed	Qatar	Richards Bay	0.0154694
Marine	Paradip	India	Richards Bay	0.0148615
Marine	Visakhapatnam	India	Richards Bay	0.0140978
Marine	Karachi	Pakistan	Richards Bay	0.0123714
Marine	New Mangalore	India	Richards Bay	0.0122765
Marine	Toamasina	Madagascar	Richards Bay	0.0120948
Marine	Valletta	Malta	Richards Bay	0.011748
Marine	Mina Sulman	Bahrain	Richards Bay	0.0114576
Marine	Tuticorin	India	Richards Bay	0.0108752
Marine	Istanbul	Turkey	Richards Bay	0.010836
Marine	Hay Point	Australia	Richards Bay	0.0106192
Marine	Dubai	United Arab Emirates	Richards Bay	0.0104207
Marine	Gibraltar	Gibraltar	Richards Bay	0.00936371
Marine	Kaohsiung	Taiwan	Richards Bay	0.00926736
Marine	Ulsan	South Korea	Richards Bay	0.00905213
Marine	Khor Fakkan	United Arab Emirates	Richards Bay	0.00901402
Marine	Port Muhammad Bin Qasim	Pakistan	Richards Bay	0.00821832
Marine	Bandar Imam Khomeini	Iran	Richards Bay	0.00814151
Marine	Colombo	Sri Lanka	Richards Bay	0.00797838
Marine	Montevideo	Uruguay	Richards Bay	0.00785159
Marine	Sohar	Oman	Richards Bay	0.00779504
Marine	Satui	Indonesia	Richards Bay	0.0077169
Marine	Luanda	Angola	Richards Bay	0.00753526
Marine	Dammam	Saudi Arabia	Richards Bay	0.00711015
Marine	Jorf Lasfar	Morocco	Richards Bay	0.00709531
Marine	Lome	Togo	Richards Bay	0.00699688
Marine	Cotonou	Benin	Richards Bay	0.00689531
Marine	Xiamen	China	Richards Bay	0.00674712
Marine	Pasir Gudang	Malaysia	Richards Bay	0.00674165
Marine	Galveston	United States	Richards Bay	0.00662653
Marine	Sitra	Bahrain	Richards Bay	0.00657064
Marine	La Plata	Argentina	Richards Bay	0.00640375
Marine	Ennore	India	Richards Bay	0.00615267
Marine	Dover	United Kingdom	Richards Bay	0.00599457
Marine	Rizhao	China	Richards Bay	0.00588268
Marine	Mar del Plata	Argentina	Richards Bay	0.00586329
Marine	Pointe des Galets	Reunion	Richards Bay	0.0058038
Marine	Algeciras	Spain	Richards Bay	0.00571394
Marine	Fremantle	Australia	Richards Bay	0.00553384
Marine	Kota Baru	Indonesia	Richards Bay	0.00550159
Marine	Leixoes	Portugal	Richards Bay	0.00550149
Marine	Kakinada	India	Richards Bay	0.00539965
Marine	Penang	Malaysia	Richards Bay	0.00537057
Marine	Beilun	China	Richards Bay	0.00522662
Marine	Pipavav	India	Richards Bay	0.00505215
Marine	Dhamra	India	Richards Bay	0.00505061
Marine	Qingdao	China	Richards Bay	0.00486001
Marine	Salalah	Oman	Richards Bay	0.00485627
Marine	Sabine	United States	Richards Bay	0.00465414
Marine	Las Palmas	Spain	Richards Bay	0.00447885
Marine	Abu Dhabi	United Arab Emirates	Richards Bay	0.00446773
Marine	Taichung	Taiwan	Richards Bay	0.00428264
Marine	Kobe	Japan	Richards Bay	0.00395393
Marine	Lobito	Angola	Richards Bay	0.00371663
Marine	Luderitz	Namibia	Richards Bay	0.0036779
Marine	Mtwara	Tanzania	Richards Bay	0.00356889
Marine	Majishan	China	Richards Bay	0.00355868
Marine	Jurong Port	Singapore	Richards Bay	0.00336515
Marine	Ube	Japan	Richards Bay	0.00334991
Marine	Muara Pantai	Indonesia	Richards Bay	0.00328904
Marine	Tubarao	Brazil	Richards Bay	0.00314413
Marine	Tanjung Bara	Indonesia	Richards Bay	0.003126
Marine	Lianyungang	China	Richards Bay	0.00311378
Marine	Vung Tau	Vietnam	Richards Bay	0.00302447
Marine	Salvador	Brazil	Richards Bay	0.0030028
Marine	Yosu	South Korea	Richards Bay	0.00297407
Marine	Hook of Holland	Netherlands	Richards Bay	0.00297116
Marine	Gresik	Indonesia	Richards Bay	0.00284055
Marine	Shuaiba	Kuwait	Richards Bay	0.00279143
Marine	Dampier	Australia	Richards Bay	0.00273995
Marine	Gwangyang	South Korea	Richards Bay	0.00271704
Marine	Moji	Japan	Richards Bay	0.00270788
Marine	South Louisiana	United States	Richards Bay	0.00269298
Marine	Cigading	Indonesia	Richards Bay	0.00266053
Marine	Lanshan	China	Richards Bay	0.00258353
Marine	Port Hedland	Australia	Richards Bay	0.00252601
Marine	Dalian	China	Richards Bay	0.00244861
Marine	Bandar Abbas	Iran	Richards Bay	0.0024459
Marine	Imbituba	Brazil	Richards Bay	0.0023771
Marine	Tsukumi	Japan	Richards Bay	0.0023671
Marine	Ras Tanura	Saudi Arabia	Richards Bay	0.00231624
Marine	Abbot Point	Australia	Richards Bay	0.00230004
Marine	Ras Laffan	Qatar	Richards Bay	0.00228821
Marine	Yantai	China	Richards Bay	0.00224684
Marine	Novorossiysk	Russia	Richards Bay	0.00224206
Marine	Tangshan	China	Richards Bay	0.0022054
Marine	Balikpapan	Indonesia	Richards Bay	0.0021896
Marine	Ruwais	United Arab Emirates	Richards Bay	0.00217011
Marine	Anyer	Indonesia	Richards Bay	0.00216447
Marine	Okpo	South Korea	Richards Bay	0.00213402
Marine	Sikka	India	Richards Bay	0.00209614
Marine	Tema	Ghana	Richards Bay	0.00209379
Marine	Port Kembla	Australia	Richards Bay	0.00207326
Marine	Kerch	Ukraine	Richards Bay	0.00202084
Marine	Ko Sichang	Thailand	Richards Bay	0.00201935
Marine	Hazira	India	Richards Bay	0.0020102
Marine	Sriracha	Thailand	Richards Bay	0.00197494
Marine	Fukuyama	Japan	Richards Bay	0.0019365
Marine	Daesan	South Korea	Richards Bay	0.00193524
Marine	Sharjah	United Arab Emirates	Richards Bay	0.00186844
Marine	Chennai	India	Richards Bay	0.00186169
Marine	Bayuquan	China	Richards Bay	0.00182023
Marine	Skagen	Denmark	Richards Bay	0.00181832
Marine	Jeddah	Saudi Arabia	Richards Bay	0.00176593
Marine	Tanjung Pelepas	Malaysia	Richards Bay	0.00175796
Marine	Kabil	Indonesia	Richards Bay	0.00170079
Marine	Djibouti	Djibouti	Richards Bay	0.00169885
Marine	Busan	South Korea	Richards Bay	0.001697
Marine	Aden	Yemen	Richards Bay	0.00168043
Marine	Nagoya	Japan	Richards Bay	0.00167976
Marine	Europoort	Netherlands	Richards Bay	0.00165414
Marine	Bandar Shahid Rejaie	Iran	Richards Bay	0.00157276
Marine	Port Sultan Qaboos	Oman	Richards Bay	0.00155717
Marine	Haikou	China	Richards Bay	0.00151327
Marine	Shantou	China	Richards Bay	0.00147501
Marine	Aqaba	Jordan	Richards Bay	0.00146586
Marine	Jinhae	South Korea	Richards Bay	0.00144827
Marine	Saleef	Yemen	Richards Bay	0.00144619
Marine	Ymuiden	Netherlands	Richards Bay	0.00144599
Marine	Tanga	Tanzania	Richards Bay	0.00141944
Marine	Venice	Italy	Richards Bay	0.00140014
Marine	Kuala Tanjung	Indonesia	Richards Bay	0.00133536
Marine	Pemba	Mozambique	Richards Bay	0.00133237
Marine	Ponta do Ubu	Brazil	Richards Bay	0.00130441
Marine	Constantza	Romania	Richards Bay	0.00129922
Marine	Iskenderun	Turkey	Richards Bay	0.00126916
Marine	Bontang	Indonesia	Richards Bay	0.00124326
Marine	Merak	Indonesia	Richards Bay	0.00123886
Marine	Shimonoseki	Japan	Richards Bay	0.00123211
Marine	Kavkaz	Russia	Richards Bay	0.00121418
Marine	Kakogawa	Japan	Richards Bay	0.00119637
Marine	Panjang	Indonesia	Richards Bay	0.00119616
Marine	Kashima	Japan	Richards Bay	0.00115958
Marine	Geraldton	Australia	Richards Bay	0.00115922
Marine	Callao	Peru	Richards Bay	0.00114527
Marine	Tongyong	South Korea	Richards Bay	0.001145
Marine	Songxia	China	Richards Bay	0.00113739
Marine	Pyeongtaek	South Korea	Richards Bay	0.00112032
Marine	Pohang	South Korea	Richards Bay	0.00109924
Marine	El Dekheila	Egypt	Richards Bay	0.00109127
Marine	Hoping	Taiwan	Richards Bay	0.00109065
Marine	Zhenhai	China	Richards Bay	0.0010803
Marine	Cuxhaven	Germany	Richards Bay	0.0010775
Marine	Cai Lan	Vietnam	Richards Bay	0.00103991
Marine	Sao Francisco do Sul	Brazil	Richards Bay	0.000991143
Marine	Sokhna	Egypt	Richards Bay	0.000984442
Marine	Rijeka	Croatia	Richards Bay	0.000981829
Marine	Moroni	Comoros	Richards Bay	0.000957731
Marine	Fawley	United Kingdom	Richards Bay	0.000955855
Marine	Puerto Jose	Venezuela	Richards Bay	0.000929798
Marine	Mai-Liao	Taiwan	Richards Bay	0.000923166
Marine	Le Havre	France	Richards Bay	0.000917142
Marine	Piraeus	Greece	Richards Bay	0.000909727
Marine	Laem Chabang	Thailand	Richards Bay	0.000886867
Marine	Ravenna	Italy	Richards Bay	0.000869519
Marine	Kanda	Japan	Richards Bay	0.000866131
Marine	Long Beach	United States	Richards Bay	0.000844231
Marine	Hamriyah	United Arab Emirates	Richards Bay	0.000842691
Marine	Yuzhnyy	Ukraine	Richards Bay	0.000826018
Marine	Iwakuni	Japan	Richards Bay	0.000814652
Marine	Kasaoka	Japan	Richards Bay	0.000814652
Marine	Qinhuangdao	China	Richards Bay	0.000806911
Marine	Zanzibar	Tanzania	Richards Bay	0.000801515
Marine	Esbjerg	Denmark	Richards Bay	0.000797608
Marine	Port Okha	India	Richards Bay	0.000789451
Marine	Subic Bay	Philippines	Richards Bay	0.000780203
Marine	Dunkirk	France	Richards Bay	0.000769392
Marine	Longkou	China	Richards Bay	0.000768423
Marine	Bata	Equatorial Guinea	Richards Bay	0.000763233
Marine	Tocopilla	Chile	Richards Bay	0.000763178
Marine	Genoa	Italy	Richards Bay	0.000723897
Marine	Sungai Udang	Malaysia	Richards Bay	0.000721791
Marine	Odessa	Ukraine	Richards Bay	0.000712899
Marine	Takoradi	Ghana	Richards Bay	0.00068459
Marine	Kuantan	Malaysia	Richards Bay	0.000655765
Marine	Incheon	South Korea	Richards Bay	0.000638529
Marine	Revadanda	India	Richards Bay	0.00063036
Marine	Ishinomaki	Japan	Richards Bay	0.000627712
Marine	Ceuta	Spain	Richards Bay	0.000623623
Marine	Santa Cruz de Tenerife	Spain	Richards Bay	0.000622289
Marine	Dumai	Indonesia	Richards Bay	0.000612268
Marine	Vostochnyy	Russia	Richards Bay	0.000603473
Marine	Mawan	China	Richards Bay	0.000588999
Marine	Adabiya	Egypt	Richards Bay	0.000582127
Marine	Muroran	Japan	Richards Bay	0.000564022
Marine	Niigata-Higashi	Japan	Richards Bay	0.00056102
Marine	Bayport	United States	Richards Bay	0.000560882
Marine	Brindisi	Italy	Richards Bay	0.000553423
Marine	Marsaxlokk	Malta	Richards Bay	0.000539736
Marine	Zeebrugge	Belgium	Richards Bay	0.000536818
Marine	Esperance	Australia	Richards Bay	0.000534724
Marine	Yalova	Turkey	Richards Bay	0.000534159
Marine	Kinuura	Japan	Richards Bay	0.000531905
Marine	Port Walcott	Australia	Richards Bay	0.000527546
Marine	Barcelona	Spain	Richards Bay	0.000526143
Marine	Pagbilao	Philippines	Richards Bay	0.000515938
Marine	Chiwan	China	Richards Bay	0.00050928
Marine	Beihai	China	Richards Bay	0.000506716
Marine	Tarakan	Indonesia	Richards Bay	0.000505759
Marine	Baltimore	United States	Richards Bay	0.00050575
Marine	Mizushima	Japan	Richards Bay	0.000498207
Marine	Vila do Conde	Brazil	Richards Bay	0.000493427
Marine	Dighi	India	Richards Bay	0.000473024
Marine	Point Central	Mauritania	Richards Bay	0.000468084
Marine	Porbandar	India	Richards Bay	0.000464778
Marine	Manila	Philippines	Richards Bay	0.000460257
Marine	Akita	Japan	Richards Bay	0.000446645
Marine	Whyalla	Australia	Richards Bay	0.000446049
Marine	Casablanca	Morocco	Richards Bay	0.000441612
Marine	Port Gentil	Gabon	Richards Bay	0.000441594
Marine	Hongay	Vietnam	Richards Bay	0.000425624
Marine	Veracruz	Mexico	Richards Bay	0.000422292
Marine	Niihama	Japan	Richards Bay	0.000421591
Marine	Hodeidah	Yemen	Richards Bay	0.000420693
Marine	Saiki	Japan	Richards Bay	0.000416312
Marine	Hibi	Japan	Richards Bay	0.000411088
Marine	Dakar	Senegal	Richards Bay	0.000410651
Marine	Mina al Ahmadi	Kuwait	Richards Bay	0.000403778
Marine	Jakhau	India	Richards Bay	0.000401793
Marine	Tolagnaro	Madagascar	Richards Bay	0.00039991
Marine	Mahajanga	Madagascar	Richards Bay	0.000396648
Marine	Puerto Cabello	Venezuela	Richards Bay	0.000396151
Marine	Kiel	Germany	Richards Bay	0.000388503
Marine	General San Martin	Peru	Richards Bay	0.000384133
Marine	Haifa	Israel	Richards Bay	0.000381606
Marine	Tokuyama	Japan	Richards Bay	0.000376542
Marine	Huasco	Chile	Richards Bay	0.000375821
Marine	Marina di Carrara	Italy	Richards Bay	0.000372673
Marine	Cebu	Philippines	Richards Bay	0.000365375
Marine	Beiliang	China	Richards Bay	0.000364948
Marine	Eden	Australia	Richards Bay	0.000362797
Marine	Port Sudan	Sudan	Richards Bay	0.000362335
Marine	Coronel	Chile	Richards Bay	0.000359355
Marine	La Rochelle	France	Richards Bay	0.000356951
Marine	Tuban	Indonesia	Richards Bay	0.000356051
Marine	Nemrut Bay	Turkey	Richards Bay	0.000351021
Marine	Male	Maldives	Richards Bay	0.000342655
Marine	Porto Amboim	Angola	Richards Bay	0.000335973
Marine	Trincomalee	Sri Lanka	Richards Bay	0.000330396
Marine	Keelung	Taiwan	Richards Bay	0.000324371
Marine	Donghae	South Korea	Richards Bay	0.000321959
Marine	Ilichevsk	Ukraine	Richards Bay	0.000315467
Marine	Taranto	Italy	Richards Bay	0.000312082
Marine	Holtenau	Germany	Richards Bay	0.000309946
Marine	Ambon	Indonesia	Richards Bay	0.000308879
Marine	Osaka	Japan	Richards Bay	0.000300667
Marine	Banana	Congo, DRC	Richards Bay	0.000290428
Marine	Huizhou	China	Richards Bay	0.000287692
Marine	Toyama	Japan	Richards Bay	0.000285784
Marine	Prachuap	Thailand	Richards Bay	0.000269772
Marine	Falmouth	United Kingdom	Richards Bay	0.000269484
Marine	Jamnagar Term.	India	Richards Bay	0.000267084
Marine	Nouadhibou	Mauritania	Richards Bay	0.000264291
Marine	Muara Port	Brunei	Richards Bay	0.000261416
Marine	Belawan	Indonesia	Richards Bay	0.000259458
Marine	Thessaloniki	Greece	Richards Bay	0.000256329
Marine	Tramandai	Brazil	Richards Bay	0.000253992
Marine	Penglai	China	Richards Bay	0.000252426
Marine	Tuzla	Turkey	Richards Bay	0.000252284
Marine	Cherbourg	France	Richards Bay	0.00024407
Marine	Castellon	Spain	Richards Bay	0.000242497
Marine	Townsville	Australia	Richards Bay	0.00023639
Marine	Taipei	Taiwan	Richards Bay	0.000230374
Marine	Kalba	United Arab Emirates	Richards Bay	0.000224811
Marine	Salaverry	Peru	Richards Bay	0.000220158
Marine	Fortaleza	Brazil	Richards Bay	0.000219063
Marine	Pozzallo	Italy	Richards Bay	0.000218382
Marine	Shimizu	Japan	Richards Bay	0.000215298
Marine	Valparaiso	Chile	Richards Bay	0.000215162
Marine	Bozcaada	Turkey	Richards Bay	0.000214965
Marine	Shuidong	China	Richards Bay	0.00020776
Marine	Diliskelesi	Turkey	Richards Bay	0.000199636
Marine	Wakayama	Japan	Richards Bay	0.000198172
Marine	Varna	Bulgaria	Richards Bay	0.000197958
Marine	Cameron	United States	Richards Bay	0.000196243
Marine	Weipa	Australia	Richards Bay	0.000188855
Marine	Susaki	Japan	Richards Bay	0.000188359
Marine	Mina al Fahal	Oman	Richards Bay	0.000188357
Marine	Puerto Bayovar	Peru	Richards Bay	0.000183734
Marine	Tachibana	Japan	Richards Bay	0.000183073
Marine	Malabo	Equatorial Guinea	Richards Bay	0.000181794
Marine	Matsushima	Japan	Richards Bay	0.000180817
Marine	Shibushi	Japan	Richards Bay	0.000180291
Marine	Port Dickson	Malaysia	Richards Bay	0.000177998
Marine	Aarhus	Denmark	Richards Bay	0.000177257
Marine	Gunsan	South Korea	Richards Bay	0.000175689
Marine	La Pampilla	Peru	Richards Bay	0.00017462
Marine	Tauranga	New Zealand	Richards Bay	0.000171417
Marine	Jinzhou	China	Richards Bay	0.000170018
Marine	Tahuna	Indonesia	Richards Bay	0.000166966
Marine	Marseilles	France	Richards Bay	0.000166244
Marine	Hannan	Japan	Richards Bay	0.000160885
Marine	Tuapse	Russia	Richards Bay	0.000160363
Marine	Quebec	Canada	Richards Bay	0.000160328
Marine	Ostend	Belgium	Richards Bay	0.00015947
Marine	Sanbaimen	China	Richards Bay	0.000158948
Marine	Annaba	Algeria	Richards Bay	0.000157729
Marine	Xiuyu	China	Richards Bay	0.000157722
Marine	Tomakomai	Japan	Richards Bay	0.00015474
Marine	Changi	Singapore	Richards Bay	0.000154549
Marine	Davao	Philippines	Richards Bay	0.000154496
Marine	Hadong	South Korea	Richards Bay	0.000151207
Marine	Ashdod	Israel	Richards Bay	0.000148602
Marine	Aviles	Spain	Richards Bay	0.000147179
Marine	Immingham	United Kingdom	Richards Bay	0.000139881
Marine	Mokpo	South Korea	Richards Bay	0.000139754
Marine	Tarragona	Spain	Richards Bay	0.000138139
Marine	Cagliari	Italy	Richards Bay	0.00013566
Marine	Roberts Bank	Canada	Richards Bay	0.000130424
Marine	Bintulu	Malaysia	Richards Bay	0.000128946
Marine	Lirquen	Chile	Richards Bay	0.000128304
Marine	Tanjung Langsat	Malaysia	Richards Bay	0.000127452
Marine	Yanbu	Saudi Arabia	Richards Bay	0.000126178
Marine	Hachinohe	Japan	Richards Bay	0.000124415
Marine	Yokosuka	Japan	Richards Bay	0.00012309
Marine	Matsuura	Japan	Richards Bay	0.000122062
Marine	Klaipeda	Lithuania	Richards Bay	0.000118141
Marine	Laizhou	China	Richards Bay	0.00011441
Marine	Gemlik	Turkey	Richards Bay	0.000113576
Marine	Durres	Albania	Richards Bay	0.000112968
Marine	La Nouvelle	France	Richards Bay	0.000110671
Marine	Morehead City	United States	Richards Bay	0.000110465
Marine	Barbers Point	United States	Richards Bay	0.000108153
Marine	Saganoseki	Japan	Richards Bay	0.000107736
Marine	La Spezia	Italy	Richards Bay	0.000105556
Marine	Buenos Aires	Argentina	Richards Bay	0.000102045
Marine	Mariveles	Philippines	Richards Bay	0.000100866
Marine	Tsu	Japan	Richards Bay	9.94634e-05
Marine	Wallaroo	Australia	Richards Bay	9.82113e-05
Marine	Onahama	Japan	Richards Bay	9.82021e-05
Marine	Shanhaiguan	China	Richards Bay	9.7793e-05
Marine	Altamira	Mexico	Richards Bay	9.31482e-05
Marine	Arzew	Algeria	Richards Bay	9.3017e-05
Marine	Tangier	Morocco	Richards Bay	9.22308e-05
Marine	Chaguaramas	Trinidad & Tobago	Richards Bay	8.94463e-05
Marine	Sangi	Philippines	Richards Bay	8.7562e-05
Marine	Izmir	Turkey	Richards Bay	8.71694e-05
Marine	Cape Cuvier	Australia	Richards Bay	8.65755e-05
Marine	Los Angeles	United States	Richards Bay	8.40834e-05
Marine	San Vicente	Chile	Richards Bay	8.06484e-05
Marine	Texas City	United States	Richards Bay	7.95866e-05
Marine	Nanaimo	Canada	Richards Bay	7.72672e-05
Marine	Nakhodka	Russia	Richards Bay	7.46508e-05
Marine	Hikari	Japan	Richards Bay	7.46506e-05
Marine	Sagunto	Spain	Richards Bay	7.33584e-05
Marine	Mejillones	Chile	Richards Bay	7.17114e-05
Marine	Vanino	Russia	Richards Bay	7.17042e-05
Marine	Antofagasta	Chile	Richards Bay	7.05371e-05
Marine	Honolulu	United States	Richards Bay	6.88266e-05
Marine	Koper	Slovenia	Richards Bay	5.96456e-05
Marine	Taean	South Korea	Richards Bay	5.70047e-05
Marine	Batu Ampar	Indonesia	Richards Bay	5.69099e-05
Marine	Drepanon	Greece	Richards Bay	5.49396e-05
Marine	Hereke	Turkey	Richards Bay	5.43444e-05
Marine	Seven Islands	Canada	Richards Bay	5.37354e-05
Marine	Onslow	Australia	Richards Bay	5.0117e-05
Marine	Mariupol	Ukraine	Richards Bay	4.70057e-05
Marine	Salerno	Italy	Richards Bay	4.2259e-05
Marine	Port Cartier	Canada	Richards Bay	3.34352e-05
Marine	Santo Tomas de Castilla	Guatemala	Richards Bay	3.24971e-05
Marine	Caleta Coloso	Chile	Richards Bay	2.57739e-05
Marine	Tallinn	Estonia	Richards Bay	1.90723e-05
Marine	Muuga	Estonia	Richards Bay	1.87218e-05
Marine	Kronshtadt	Russia	Richards Bay	1.4706e-05
Marine	Karlshamn	Sweden	Richards Bay	1.43727e-05
Marine	Baltiysk	Russia	Richards Bay	1.23923e-05
Marine	Gdynia	Poland	Richards Bay	1.07014e-05
Marine	Lucinda	Australia	Richards Bay	9.46702e-06
Marine	Ventspils	Latvia	Richards Bay	5.80415e-06
Marine	Abu Zenima	Egypt	Richards Bay	0
Marine	Aioi	Japan	Richards Bay	0
Marine	Ajman	United Arab Emirates	Richards Bay	0
Marine	Alcudia	Spain	Richards Bay	0
Marine	An Ping	Taiwan	Richards Bay	0
Marine	Antifer	France	Richards Bay	0
Marine	Argentia	Canada	Richards Bay	0
Marine	Asaluyeh Term.	Iran	Richards Bay	0
Marine	Augusta	Italy	Richards Bay	0
Marine	Avola	Italy	Richards Bay	0
Marine	Baku	Azerbaijan	Richards Bay	0
Marine	Balchik	Bulgaria	Richards Bay	0
Marine	Bandirma	Turkey	Richards Bay	0
Marine	Batumi	Georgia	Richards Bay	0
Marine	Bay Bulls	Canada	Richards Bay	0
Marine	Bejaia	Algeria	Richards Bay	0
Marine	Belem	Brazil	Richards Bay	0
Marine	Bluff	New Zealand	Richards Bay	0
Marine	Blyth	United Kingdom	Richards Bay	0
Marine	Bojonegara	Indonesia	Richards Bay	0
Marine	Burnie	Australia	Richards Bay	0
Marine	Cabedelo	Brazil	Richards Bay	0
Marine	Cam Pha	Vietnam	Richards Bay	0
Marine	Canakkale	Turkey	Richards Bay	0
Marine	Caojing	China	Richards Bay	0
Marine	Cherry Point	United States	Richards Bay	0
Marine	Civitavecchia	Italy	Richards Bay	0
Marine	Corinto	Nicaragua	Richards Bay	0
Marine	Crotone	Italy	Richards Bay	0
Marine	Darlowo	Poland	Richards Bay	0
Marine	Duqm	Oman	Richards Bay	0
Marine	Elsinore	Denmark	Richards Bay	0
Marine	Etajima	Japan	Richards Bay	0
Marine	Fenit	Ireland	Richards Bay	0
Marine	Fethiye	Turkey	Richards Bay	0
Marine	Fredericia	Denmark	Richards Bay	0
Marine	Fuglafjordur	Faroe Is.	Richards Bay	0
Marine	Gefle	Sweden	Richards Bay	0
Marine	Gijon	Spain	Richards Bay	0
Marine	Gizan	Saudi Arabia	Richards Bay	0
Marine	Hadera	Israel	Richards Bay	0
Marine	Halul Island Term.	Qatar	Richards Bay	0
Marine	Hamada	Japan	Richards Bay	0
Marine	Haramichi	Japan	Richards Bay	0
Marine	Harlingen	Netherlands	Richards Bay	0
Marine	Hopa	Turkey	Richards Bay	0
Marine	Huludao	China	Richards Bay	0
Marine	Icdas	Turkey	Richards Bay	0
Marine	Ilo	Peru	Richards Bay	0
Marine	Itajai	Brazil	Richards Bay	0
Marine	Itozaki	Japan	Richards Bay	0
Marine	Jask	Iran	Richards Bay	0
Marine	Jawaharlal Nehru	India	Richards Bay	0
Marine	Kaimana	Indonesia	Richards Bay	0
Marine	Kainan	Japan	Richards Bay	0
Marine	Kalamata	Greece	Richards Bay	0
Marine	Kanazawa	Japan	Richards Bay	0
Marine	Karwar	India	Richards Bay	0
Marine	Kemaman	Malaysia	Richards Bay	0
Marine	Kiire	Japan	Richards Bay	0
Marine	Kilwa Kivinje	Tanzania	Richards Bay	0
Marine	Kpeme	Togo	Richards Bay	0
Marine	Kristiansund	Norway	Richards Bay	0
Marine	Kushiro	Japan	Richards Bay	0
Marine	Kwajalein	Marshall Is.	Richards Bay	0
Marine	La Skhira	Tunisia	Richards Bay	0
Marine	Labuan	Malaysia	Richards Bay	0
Marine	Lavan Is.	Iran	Richards Bay	0
Marine	Lazaro Cardenas	Mexico	Richards Bay	0
Marine	Mackay	Australia	Richards Bay	0
Marine	Makassar	Indonesia	Richards Bay	0
Marine	Malacca	Malaysia	Richards Bay	0
Marine	Mali Losinj	Croatia	Richards Bay	0
Marine	Masinloc	Philippines	Richards Bay	0
Marine	Matarani	Peru	Richards Bay	0
Marine	Mega	Japan	Richards Bay	0
Marine	Milner Bay	Australia	Richards Bay	0
Marine	Mina Abdulla	Kuwait	Richards Bay	0
Marine	Miyako	Japan	Richards Bay	0
Marine	Mohammedia	Morocco	Richards Bay	0
Marine	Mostaganem	Algeria	Richards Bay	0
Marine	Mukho	South Korea	Richards Bay	0
Marine	Nador	Morocco	Richards Bay	0
Marine	Nanao	Japan	Richards Bay	0
Marine	Nanhui	China	Richards Bay	0
Marine	Napier	New Zealand	Richards Bay	0
Marine	Nyborg	Denmark	Richards Bay	0
Marine	Ochakov	Ukraine	Richards Bay	0
Marine	Ofunato	Japan	Richards Bay	0
Marine	Oran	Algeria	Richards Bay	0
Marine	Ortona	Italy	Richards Bay	0
Marine	Paita	Peru	Richards Bay	0
Marine	Palopo	Indonesia	Richards Bay	0
Marine	Parati	Brazil	Richards Bay	0
Marine	Pensacola	United States	Richards Bay	0
Marine	Point Fortin	Trinidad & Tobago	Richards Bay	0
Marine	Point Lisas	Trinidad & Tobago	Richards Bay	0
Marine	Port Bonython	Australia	Richards Bay	0
Marine	Port de Bouc	France	Richards Bay	0
Marine	Port de L'Amitie	Mauritania	Richards Bay	0
Marine	Port Giles	Australia	Richards Bay	0
Marine	Port Lincoln	Australia	Richards Bay	0
Marine	Port of Spain	Trinidad & Tobago	Richards Bay	0
Marine	Porto Torres	Italy	Richards Bay	0
Marine	Porto Vesme	Italy	Richards Bay	0
Marine	Praia Mole	Brazil	Richards Bay	0
Marine	Preveza	Greece	Richards Bay	0
Marine	Prince Rupert	Canada	Richards Bay	0
Marine	Puerto Quetzal	Guatemala	Richards Bay	0
Marine	Punta Morales	Costa Rica	Richards Bay	0
Marine	Qadimah	Saudi Arabia	Richards Bay	0
Marine	Qinglan	China	Richards Bay	0
Marine	Quintero	Chile	Richards Bay	0
Marine	Riga	Latvia	Richards Bay	0
Marine	Sadat	Egypt	Richards Bay	0
Marine	Saipan Is.	Northern Mariana Is.	Richards Bay	0
Marine	Sakata	Japan	Richards Bay	0
Marine	Samchonpo	South Korea	Richards Bay	0
Marine	Sampit	Indonesia	Richards Bay	0
Marine	Samsun	Turkey	Richards Bay	0
Marine	San Ciprian	Spain	Richards Bay	0
Marine	Sao Sebastiao	Brazil	Richards Bay	0
Marine	Savona	Italy	Richards Bay	0
Marine	Scheveningen	Netherlands	Richards Bay	0
Marine	Sekupang	Indonesia	Richards Bay	0
Marine	Semporna	Malaysia	Richards Bay	0
Marine	Setubal	Portugal	Richards Bay	0
Marine	Sfax	Tunisia	Richards Bay	0
Marine	Shekou	China	Richards Bay	0
Marine	Shidao	China	Richards Bay	0
Marine	Shingu	Japan	Richards Bay	0
Marine	Siam Seaport	Thailand	Richards Bay	0
Marine	Sillamae	Estonia	Richards Bay	0
Marine	Sines	Portugal	Richards Bay	0
Marine	Slagen	Norway	Richards Bay	0
Marine	Songjin	North Korea	Richards Bay	0
Marine	Soyo	Angola	Richards Bay	0
Marine	St. Eustatius	St. Kitts & Nevis	Richards Bay	0
Marine	St. Michiel's Bay	Netherlands Antilles	Richards Bay	0
Marine	Sungei Pakning	Indonesia	Richards Bay	0
Marine	Supe	Peru	Richards Bay	0
Marine	Suva	Fiji	Richards Bay	0
Marine	Swinoujscie	Poland	Richards Bay	0
Marine	Taboguilla Is.	Panama	Richards Bay	0
Marine	Tacoma	United States	Richards Bay	0
Marine	Tarahan	Indonesia	Richards Bay	0
Marine	Thevenard	Australia	Richards Bay	0
Marine	Timaru	New Zealand	Richards Bay	0
Marine	Toliary	Madagascar	Richards Bay	0
Marine	Toros Gubre	Turkey	Richards Bay	0
Marine	Turkmenbashi	Turkmenistan	Richards Bay	0
Marine	Tyne	United Kingdom	Richards Bay	0
Marine	Uglegorsk	Russia	Richards Bay	0
Marine	Uno	Japan	Richards Bay	0
Marine	Ust-Luga	Russia	Richards Bay	0
Marine	Uusikaupunki	Finland	Richards Bay	0
Marine	Valencia	Spain	Richards Bay	0
Marine	Weihai	China	Richards Bay	0
Marine	Weitou	China	Richards Bay	0
Marine	Wellington	New Zealand	Richards Bay	0
Marine	Wielingen	Netherlands	Richards Bay	0
Marine	Xingang	China	Richards Bay	0
Marine	Yantian	China	Richards Bay	0
Marine	Yura	Japan	Richards Bay	0
Marine	Zhangzhou	China	Richards Bay	0
Marine	Zirku Is.	United Arab Emirates	Richards Bay	0
Marine	Singapore	Singapore	Durban	0.464179
Marine	Hong Kong	China	Durban	0.199825
Marine	Port Klang	Malaysia	Durban	0.196632
Marine	Fujairah	United Arab Emirates	Durban	0.176372
Marine	Maputo	Mozambique	Durban	0.14318
Marine	Port Louis	Mauritius	Durban	0.129009
Marine	Montevideo	Uruguay	Durban	0.102725
Marine	Mombasa	Kenya	Durban	0.0982452
Marine	Mar del Plata	Argentina	Durban	0.0905799
Marine	Beira	Mozambique	Durban	0.0904751
Marine	Dar es Salaam	Tanzania	Durban	0.0865745
Marine	Walvis Bay	Namibia	Durban	0.0822425
Marine	Majishan	China	Durban	0.0787597
Marine	La Plata	Argentina	Durban	0.0682062
Marine	Cotonou	Benin	Durban	0.0545252
Marine	Khor Fakkan	United Arab Emirates	Durban	0.0532908
Marine	Port Said	Egypt	Durban	0.0528857
Marine	Jorf Lasfar	Morocco	Durban	0.0523754
Marine	Luanda	Angola	Durban	0.0513752
Marine	Suez	Egypt	Durban	0.0513329
Marine	Tema	Ghana	Durban	0.0490413
Marine	Lome	Togo	Durban	0.0473493
Marine	Algeciras	Spain	Durban	0.0462478
Marine	Xiamen	China	Durban	0.0453703
Marine	Colombo	Sri Lanka	Durban	0.0452711
Marine	Dover	United Kingdom	Durban	0.0434312
Marine	Valletta	Malta	Durban	0.0432141
Marine	Mundra	India	Durban	0.0431869
Marine	Tanjung Pelepas	Malaysia	Durban	0.0431737
Marine	Las Palmas	Spain	Durban	0.0421687
Marine	Beilun	China	Durban	0.0408013
Marine	Shekou	China	Durban	0.0406558
Marine	Mumbai	India	Durban	0.0403136
Marine	Gibraltar	Gibraltar	Durban	0.0401163
Marine	Salalah	Oman	Durban	0.0381194
Marine	Toamasina	Madagascar	Durban	0.0375612
Marine	Dubai	United Arab Emirates	Durban	0.0352853
Marine	Kaohsiung	Taiwan	Durban	0.0350926
Marine	Yantian	China	Durban	0.0341672
Marine	Pointe des Galets	Reunion	Durban	0.0324662
Marine	Nagoya	Japan	Durban	0.0308429
Marine	Kobe	Japan	Durban	0.03037
Marine	Le Havre	France	Durban	0.0299419
Marine	Galveston	United States	Durban	0.0275991
Marine	Mina Sulman	Bahrain	Durban	0.0271647
Marine	Okpo	South Korea	Durban	0.0264658
Marine	Jubail	Saudi Arabia	Durban	0.0262721
Marine	Jeddah	Saudi Arabia	Durban	0.025638
Marine	Pasir Gudang	Malaysia	Durban	0.0244476
Marine	Chiwan	China	Durban	0.024103
Marine	Ulsan	South Korea	Durban	0.0240186
Marine	Sabine	United States	Durban	0.023877
Marine	Istanbul	Turkey	Durban	0.0231036
Marine	Sao Francisco do Sul	Brazil	Durban	0.0228393
Marine	Qingdao	China	Durban	0.0222923
Marine	Itajai	Brazil	Durban	0.022165
Marine	Europoort	Netherlands	Durban	0.021473
Marine	Ras Tanura	Saudi Arabia	Durban	0.0212592
Marine	Dammam	Saudi Arabia	Durban	0.020934
Marine	Buenos Aires	Argentina	Durban	0.0208509
Marine	Gwangyang	South Korea	Durban	0.0203054
Marine	Sikka	India	Durban	0.0199906
Marine	Busan	South Korea	Durban	0.0199574
Marine	Sohar	Oman	Durban	0.01995
Marine	Tubarao	Brazil	Durban	0.0199269
Marine	Ymuiden	Netherlands	Durban	0.0193674
Marine	Sharjah	United Arab Emirates	Durban	0.0177955
Marine	Daesan	South Korea	Durban	0.0176292
Marine	Ube	Japan	Durban	0.0163594
Marine	Mina al Ahmadi	Kuwait	Durban	0.0162817
Marine	Zeebrugge	Belgium	Durban	0.0162713
Marine	Port Muhammad Bin Qasim	Pakistan	Durban	0.0160318
Marine	Keelung	Taiwan	Durban	0.0156788
Marine	Sines	Portugal	Durban	0.0155736
Marine	Pyeongtaek	South Korea	Durban	0.0155725
Marine	Jawaharlal Nehru	India	Durban	0.0152969
Marine	Sitra	Bahrain	Durban	0.0147939
Marine	Moji	Japan	Durban	0.0145531
Marine	Jamnagar Term.	India	Durban	0.0142236
Marine	Mesaieed	Qatar	Durban	0.0141167
Marine	Barcelona	Spain	Durban	0.0140892
Marine	Kanda	Japan	Durban	0.0140806
Marine	Dahej	India	Durban	0.0137319
Marine	Abu Dhabi	United Arab Emirates	Durban	0.0134612
Marine	Bandar Imam Khomeini	Iran	Durban	0.0128538
Marine	Karachi	Pakistan	Durban	0.0128508
Marine	Santander	Spain	Durban	0.0127628
Marine	Leixoes	Portugal	Durban	0.0124655
Marine	Ennore	India	Durban	0.0123405
Marine	Alang	India	Durban	0.0119869
Marine	Taipei	Taiwan	Durban	0.01173
Marine	Baltimore	United States	Durban	0.0112816
Marine	Haikou	China	Durban	0.0112578
Marine	Djibouti	Djibouti	Durban	0.0110182
Marine	Quelimane	Mozambique	Durban	0.01097
Marine	Kakinada	India	Durban	0.0106728
Marine	Ko Sichang	Thailand	Durban	0.0106194
Marine	Hook of Holland	Netherlands	Durban	0.0106038
Marine	Tangier	Morocco	Durban	0.0103272
Marine	Salvador	Brazil	Durban	0.0103265
Marine	Aqaba	Jordan	Durban	0.0100144
Marine	South Louisiana	United States	Durban	0.00985706
Marine	Dakar	Senegal	Durban	0.00984284
Marine	Chennai	India	Durban	0.00980473
Marine	Gunsan	South Korea	Durban	0.00968838
Marine	Luderitz	Namibia	Durban	0.00961214
Marine	Felixstowe	United Kingdom	Durban	0.00961103
Marine	Mtwara	Tanzania	Durban	0.00959814
Marine	Puerto Jose	Venezuela	Durban	0.00864916
Marine	Krishnapatnam	India	Durban	0.00861011
Marine	Fremantle	Australia	Durban	0.00847392
Marine	Dalian	China	Durban	0.00846488
Marine	Incheon	South Korea	Durban	0.00839267
Marine	Shuaiba	Kuwait	Durban	0.00819773
Marine	Callao	Peru	Durban	0.00818082
Marine	Lazaro Cardenas	Mexico	Durban	0.00803233
Marine	Lobito	Angola	Durban	0.00794049
Marine	Paradip	India	Durban	0.00791546
Marine	Pemba	Mozambique	Durban	0.00781607
Marine	Piraeus	Greece	Durban	0.00775829
Marine	Banana	Congo, DRC	Durban	0.00771911
Marine	Takoradi	Ghana	Durban	0.00768413
Marine	Sriracha	Thailand	Durban	0.00768143
Marine	Skagen	Denmark	Durban	0.00743556
Marine	Meizhou	China	Durban	0.00741264
Marine	Genoa	Italy	Durban	0.00737164
Marine	Toyohashi	Japan	Durban	0.00728246
Marine	Mina Saqr	United Arab Emirates	Durban	0.00705287
Marine	Tuticorin	India	Durban	0.00701641
Marine	Veracruz	Mexico	Durban	0.00695152
Marine	Dumai	Indonesia	Durban	0.00683631
Marine	Port Sultan Qaboos	Oman	Durban	0.00670909
Marine	Brunswick	United States	Durban	0.00667544
Marine	Bunbury	Australia	Durban	0.00654301
Marine	Laem Chabang	Thailand	Durban	0.00652923
Marine	Tyne	United Kingdom	Durban	0.0063502
Marine	Visakhapatnam	India	Durban	0.00630648
Marine	Longkou	China	Durban	0.00624128
Marine	Yosu	South Korea	Durban	0.00619973
Marine	Hazira	India	Durban	0.00612414
Marine	Bandar Abbas	Iran	Durban	0.00608193
Marine	Kabil	Indonesia	Durban	0.00599779
Marine	Marsaxlokk	Malta	Durban	0.00585874
Marine	Port Kembla	Australia	Durban	0.00551404
Marine	Fawley	United Kingdom	Durban	0.00547447
Marine	Cuxhaven	Germany	Durban	0.00544845
Marine	Marseilles	France	Durban	0.00539932
Marine	Penang	Malaysia	Durban	0.00521105
Marine	Salerno	Italy	Durban	0.00490909
Marine	Mawan	China	Durban	0.00488456
Marine	Mutsamudu	Comoros	Durban	0.00484488
Marine	Ras Laffan	Qatar	Durban	0.00470887
Marine	Jurong Port	Singapore	Durban	0.00467919
Marine	Santa Cruz de Tenerife	Spain	Durban	0.00465556
Marine	Mokpo	South Korea	Durban	0.00459731
Marine	Yalova	Turkey	Durban	0.00455847
Marine	Texas City	United States	Durban	0.0045348
Marine	Shimonoseki	Japan	Durban	0.00453188
Marine	Ruwais	United Arab Emirates	Durban	0.00450787
Marine	Lianyungang	China	Durban	0.0044205
Marine	Osaka	Japan	Durban	0.00432383
Marine	Valparaiso	Chile	Durban	0.00420215
Marine	Vostochnyy	Russia	Durban	0.00415485
Marine	Long Beach	United States	Durban	0.00413026
Marine	Monrovia	Liberia	Durban	0.00406724
Marine	Taichung	Taiwan	Durban	0.00406101
Marine	Hamriyah	United Arab Emirates	Durban	0.00390206
Marine	Bata	Equatorial Guinea	Durban	0.00385898
Marine	Sungai Udang	Malaysia	Durban	0.0038176
Marine	Namibe	Angola	Durban	0.00381437
Marine	Novorossiysk	Russia	Durban	0.00378484
Marine	Forcados Term.	Nigeria	Durban	0.00378295
Marine	Port Gentil	Gabon	Durban	0.00374286
Marine	Iskenderun	Turkey	Durban	0.00369592
Marine	Kashima	Japan	Durban	0.0036555
Marine	Mitajiri	Japan	Durban	0.00358462
Marine	Moroni	Comoros	Durban	0.00344686
Marine	Mersin	Turkey	Durban	0.00343513
Marine	Tanjung Langsat	Malaysia	Durban	0.00343174
Marine	Belem	Brazil	Durban	0.00343039
Marine	Tangshan	China	Durban	0.00342034
Marine	Nemrut Bay	Turkey	Durban	0.00341025
Marine	Port de L'Amitie	Mauritania	Durban	0.00335108
Marine	Beirut	Lebanon	Durban	0.00333581
Marine	Bayport	United States	Durban	0.0033285
Marine	Hiroshima	Japan	Durban	0.00331299
Marine	Teluk Bayur	Indonesia	Durban	0.00327307
Marine	Bayuquan	China	Durban	0.00324782
Marine	Zhenhai	China	Durban	0.00323457
Marine	Esperance	Australia	Durban	0.0032322
Marine	Manila	Philippines	Durban	0.00323181
Marine	Zirku Is.	United Arab Emirates	Durban	0.00321688
Marine	Port Sudan	Sudan	Durban	0.00317525
Marine	Niigata-Higashi	Japan	Durban	0.00313856
Marine	Rizhao	China	Durban	0.00307508
Marine	Vung Tau	Vietnam	Durban	0.00301024
Marine	Mormugao	India	Durban	0.00297951
Marine	Mina Abdulla	Kuwait	Durban	0.00296134
Marine	Bandar Shahid Rejaie	Iran	Durban	0.00295721
Marine	Geraldton	Australia	Durban	0.00292265
Marine	Kuala Tanjung	Indonesia	Durban	0.00288608
Marine	Kerch	Ukraine	Durban	0.00284286
Marine	Port Hedland	Australia	Durban	0.00280355
Marine	Kpeme	Togo	Durban	0.00267085
Marine	Tolagnaro	Madagascar	Durban	0.0026671
Marine	Conakry	Guinea	Durban	0.00265157
Marine	Setubal	Portugal	Durban	0.00264545
Marine	Satui	Indonesia	Durban	0.00263707
Marine	Vila do Conde	Brazil	Durban	0.00263571
Marine	Koper	Slovenia	Durban	0.00261728
Marine	Valencia	Spain	Durban	0.00261012
Marine	Xiuyu	China	Durban	0.00259686
Marine	Lanshan	China	Durban	0.00256115
Marine	Changi	Singapore	Durban	0.00254402
Marine	New Mangalore	India	Durban	0.00252683
Marine	Merak	Indonesia	Durban	0.00252083
Marine	Zanzibar	Tanzania	Durban	0.00250718
Marine	Tanga	Tanzania	Durban	0.00244606
Marine	Sokhna	Egypt	Durban	0.002435
Marine	Kota Baru	Indonesia	Durban	0.00243223
Marine	Soyo	Angola	Durban	0.00242104
Marine	Immingham	United Kingdom	Durban	0.00241009
Marine	Gresik	Indonesia	Durban	0.00240375
Marine	Mahajanga	Madagascar	Durban	0.00239084
Marine	Aden	Yemen	Durban	0.00238467
Marine	San Vicente	Chile	Durban	0.00235078
Marine	Muara Port	Brunei	Durban	0.00235053
Marine	Anyer	Indonesia	Durban	0.00233364
Marine	Malabo	Equatorial Guinea	Durban	0.00231421
Marine	Falmouth	United Kingdom	Durban	0.00231207
Marine	Dhamra	India	Durban	0.00227499
Marine	Chaguaramas	Trinidad & Tobago	Durban	0.00225401
Marine	St. Eustatius	St. Kitts & Nevis	Durban	0.00223893
Marine	Yantai	China	Durban	0.00222932
Marine	Dampier	Australia	Durban	0.00215255
Marine	Augusta	Italy	Durban	0.00212822
Marine	Castellon	Spain	Durban	0.00212207
Marine	Yokosuka	Japan	Durban	0.00211628
Marine	Toliary	Madagascar	Durban	0.00210499
Marine	Puerto Cabello	Venezuela	Durban	0.00208676
Marine	Panjang	Indonesia	Durban	0.0020185
Marine	Gijon	Spain	Durban	0.00196721
Marine	Caleta Coloso	Chile	Durban	0.00192891
Marine	Sekupang	Indonesia	Durban	0.00192125
Marine	Mejillones	Chile	Durban	0.00191761
Marine	Nouadhibou	Mauritania	Durban	0.00191404
Marine	Amagasaki	Japan	Durban	0.00190238
Marine	Tauranga	New Zealand	Durban	0.00189904
Marine	Constantza	Romania	Durban	0.00188379
Marine	Los Angeles	United States	Durban	0.00188318
Marine	Ravenna	Italy	Durban	0.00187318
Marine	Izmir	Turkey	Durban	0.00183833
Marine	Kiel	Germany	Durban	0.00183138
Marine	Townsville	Australia	Durban	0.00181277
Marine	Gizan	Saudi Arabia	Durban	0.00180226
Marine	Mizushima	Japan	Durban	0.00179941
Marine	Fortaleza	Brazil	Durban	0.0017645
Marine	Imbituba	Brazil	Durban	0.00176002
Marine	Labuan	Malaysia	Durban	0.00175505
Marine	Arzew	Algeria	Durban	0.00174658
Marine	Fukuyama	Japan	Durban	0.0017419
Marine	Antofagasta	Chile	Durban	0.00173632
Marine	Ceuta	Spain	Durban	0.00172374
Marine	Hannan	Japan	Durban	0.00166494
Marine	Tocopilla	Chile	Durban	0.00166218
Marine	Hay Point	Australia	Durban	0.00163061
Marine	Casablanca	Morocco	Durban	0.00162395
Marine	Aviles	Spain	Durban	0.00162263
Marine	Ponta do Ubu	Brazil	Durban	0.00161113
Marine	Tuban	Indonesia	Durban	0.00160806
Marine	Miami	United States	Durban	0.0016067
Marine	Duqm	Oman	Durban	0.00159117
Marine	Hodeidah	Yemen	Durban	0.0015869
Marine	Scheveningen	Netherlands	Durban	0.00156871
Marine	Larnaca	Cyprus	Durban	0.00153336
Marine	Pipavav	India	Durban	0.00150151
Marine	Tacoma	United States	Durban	0.00148974
Marine	Kavkaz	Russia	Durban	0.00147584
Marine	Jakhau	India	Durban	0.00143766
Marine	Port Victoria	Seychelles	Durban	0.00143688
Marine	Belawan	Indonesia	Durban	0.00142598
Marine	Gioia Tauro	Italy	Durban	0.00140748
Marine	Cameron	United States	Durban	0.00139849
Marine	Odessa	Ukraine	Durban	0.00130649
Marine	Tanjung Bara	Indonesia	Durban	0.00127719
Marine	Punta Cardon	Venezuela	Durban	0.00127551
Marine	El Dekheila	Egypt	Durban	0.00127238
Marine	Kuantan	Malaysia	Durban	0.00125753
Marine	Venice	Italy	Durban	0.00123768
Marine	Tramandai	Brazil	Durban	0.00122437
Marine	Hoping	Taiwan	Durban	0.00120723
Marine	Kasaoka	Japan	Durban	0.0011985
Marine	Nakhodka	Russia	Durban	0.00117764
Marine	Gebig	Brazil	Durban	0.00117279
Marine	Auckland	New Zealand	Durban	0.00116984
Marine	Djen Djen	Algeria	Durban	0.00116761
Marine	Yuzhnyy	Ukraine	Durban	0.00116379
Marine	Cigading	Indonesia	Durban	0.00116272
Marine	Davao	Philippines	Durban	0.00114835
Marine	Shimizu	Japan	Durban	0.00112823
Marine	Hitachi	Japan	Durban	0.00112814
Marine	Iquique	Chile	Durban	0.00109834
Marine	Male	Maldives	Durban	0.00108402
Marine	Tahuna	Indonesia	Durban	0.00108399
Marine	Sao Sebastiao	Brazil	Durban	0.00108316
Marine	Praia Mole	Brazil	Durban	0.00106927
Marine	Holtenau	Germany	Durban	0.00105432
Marine	Bintulu	Malaysia	Durban	0.00103269
Marine	Ashdod	Israel	Durban	0.000972312
Marine	Salaverry	Peru	Durban	0.000942395
Marine	Qinhuangdao	China	Durban	0.000928628
Marine	Malmo	Sweden	Durban	0.000926994
Marine	Dunkirk	France	Durban	0.000925422
Marine	Fos	France	Durban	0.000910908
Marine	Toyama	Japan	Durban	0.000908499
Marine	Batu Ampar	Indonesia	Durban	0.000897805
Marine	Cabedelo	Brazil	Durban	0.000890369
Marine	Balikpapan	Indonesia	Durban	0.000873821
Marine	Batangas	Philippines	Durban	0.000872187
Marine	Suape	Brazil	Durban	0.000868688
Marine	Subic Bay	Philippines	Durban	0.000866896
Marine	Puerto Quetzal	Guatemala	Durban	0.000865469
Marine	Huasco	Chile	Durban	0.000864693
Marine	Lirquen	Chile	Durban	0.000857255
Marine	Coco Solo	Panama	Durban	0.00085085
Marine	Icdas	Turkey	Durban	0.000838646
Marine	Covenas	Colombia	Durban	0.000824393
Marine	Pecem	Brazil	Durban	0.000822357
Marine	Tuzla	Turkey	Durban	0.000806537
Marine	Kerteh Term.	Malaysia	Durban	0.000805732
Marine	La Spezia	Italy	Durban	0.000805322
Marine	Yanbu	Saudi Arabia	Durban	0.000803533
Marine	Maracaibo	Venezuela	Durban	0.000803449
Marine	Yokkaichi	Japan	Durban	0.000798981
Marine	Point Lisas	Trinidad & Tobago	Durban	0.000794831
Marine	Porbandar	India	Durban	0.000791951
Marine	Kurnell	Australia	Durban	0.000788505
Marine	Trincomalee	Sri Lanka	Durban	0.000786604
Marine	Mina al Fahal	Oman	Durban	0.000784817
Marine	General San Martin	Peru	Durban	0.000772846
Marine	Sagunto	Spain	Durban	0.000752797
Marine	Varna	Bulgaria	Durban	0.000750513
Marine	Saleef	Yemen	Durban	0.000748141
Marine	Port Bonython	Australia	Durban	0.000744199
Marine	Diliskelesi	Turkey	Durban	0.000733674
Marine	Tarragona	Spain	Durban	0.000721731
Marine	Naha	Japan	Durban	0.000721163
Marine	Beihai	China	Durban	0.0007169
Marine	Shibushi	Japan	Durban	0.000714057
Marine	Uno	Japan	Durban	0.000709915
Marine	Kalba	United Arab Emirates	Durban	0.000706217
Marine	Santo Domingo	Dominican Republic	Durban	0.000700741
Marine	Shuidong	China	Durban	0.000697608
Marine	Toros Gubre	Turkey	Durban	0.000695569
Marine	Belize City	Belize	Durban	0.00068682
Marine	Oranjestad	Aruba	Durban	0.000677946
Marine	Niihama	Japan	Durban	0.000671564
Marine	Corinto	Nicaragua	Durban	0.000671231
Marine	Tokuyama	Japan	Durban	0.000661806
Marine	Nassau	The Bahamas	Durban	0.000658705
Marine	Muara Pantai	Indonesia	Durban	0.000656164
Marine	Darwin	Australia	Durban	0.00065465
Marine	Rijeka	Croatia	Durban	0.000644208
Marine	Shantou	China	Durban	0.000634407
Marine	Matarani	Peru	Durban	0.000632281
Marine	Oran	Algeria	Durban	0.000620524
Marine	Sandakan	Malaysia	Durban	0.000615627
Marine	Berbera	Somalia	Durban	0.000614855
Marine	Marina di Carrara	Italy	Durban	0.00060327
Marine	Morehead City	United States	Durban	0.000597304
Marine	Point Central	Mauritania	Durban	0.000596858
Marine	Corunna	Spain	Durban	0.000595464
Marine	Bushire	Iran	Durban	0.000593246
Marine	Cebu	Philippines	Durban	0.00058883
Marine	Kakogawa	Japan	Durban	0.000587761
Marine	Coronel	Chile	Durban	0.000579389
Marine	La Rochelle	France	Durban	0.000571172
Marine	Pointe a Pierre	Trinidad & Tobago	Durban	0.000559022
Marine	Taranto	Italy	Durban	0.000541598
Marine	Ilichevsk	Ukraine	Durban	0.000540664
Marine	Port of Spain	Trinidad & Tobago	Durban	0.000540533
Marine	Aliaga	Turkey	Durban	0.00053985
Marine	Port Lincoln	Australia	Durban	0.000539672
Marine	Shidao	China	Durban	0.000537964
Marine	Recife	Brazil	Durban	0.000537621
Marine	Ryde	United Kingdom	Durban	0.000536846
Marine	Beiliang	China	Durban	0.000530326
Marine	Bontang	Indonesia	Durban	0.000530081
Marine	Esbjerg	Denmark	Durban	0.000514821
Marine	Haifa	Israel	Durban	0.000513627
Marine	Santo Tomas de Castilla	Guatemala	Durban	0.000511467
Marine	Jinzhou	China	Durban	0.000511106
Marine	Mariveles	Philippines	Durban	0.000492494
Marine	Copenhagen	Denmark	Durban	0.00049149
Marine	Wielingen	Netherlands	Durban	0.000485002
Marine	Tuapse	Russia	Durban	0.000482697
Marine	Limboh Term.	Cameroon	Durban	0.00046847
Marine	Amuay Bay	Venezuela	Durban	0.000465525
Marine	Antifer	France	Durban	0.000462551
Marine	Mai-Liao	Taiwan	Durban	0.00045813
Marine	Malacca	Malaysia	Durban	0.000456514
Marine	Hibi	Japan	Durban	0.000446437
Marine	Hereke	Turkey	Durban	0.000445152
Marine	Aioi	Japan	Durban	0.00043856
Marine	Savona	Italy	Durban	0.000432342
Marine	Pozzallo	Italy	Durban	0.000431119
Marine	Annaba	Algeria	Durban	0.000430903
Marine	Zhangzhou	China	Durban	0.000420955
Marine	Jinhae	South Korea	Durban	0.000418489
Marine	Broome	Australia	Durban	0.000415682
Marine	Qinglan	China	Durban	0.000415175
Marine	Adabiya	Egypt	Durban	0.000409649
Marine	Pohang	South Korea	Durban	0.000406124
Marine	Brindisi	Italy	Durban	0.000404865
Marine	La Skhira	Tunisia	Durban	0.000400376
Marine	Honolulu	United States	Durban	0.00039925
Marine	Mina Saud	Kuwait	Durban	0.000395938
Marine	Klaipeda	Lithuania	Durban	0.000388233
Marine	Puerto Cortes	Honduras	Durban	0.000384531
Marine	Avola	Italy	Durban	0.0003839
Marine	Wakayama	Japan	Durban	0.000376746
Marine	Naples	Italy	Durban	0.000374776
Marine	Haramichi	Japan	Durban	0.000364912
Marine	Mabianzhou	China	Durban	0.000364223
Marine	Swinoujscie	Poland	Durban	0.000357083
Marine	Kronshtadt	Russia	Durban	0.000352456
Marine	Porto Amboim	Angola	Durban	0.00035149
Marine	Mega	Japan	Durban	0.000348167
Marine	Santa Marta	Colombia	Durban	0.000341632
Marine	Banjul	The Gambia	Durban	0.000337691
Marine	Guanta	Venezuela	Durban	0.000336604
Marine	Milner Bay	Australia	Durban	0.000335164
Marine	Cabinda	Angola	Durban	0.000329751
Marine	Kilwa Kivinje	Tanzania	Durban	0.000321058
Marine	Port Okha	India	Durban	0.000317546
Marine	Suao	Taiwan	Durban	0.000316334
Marine	Bandirma	Turkey	Durban	0.000314463
Marine	Yutang	China	Durban	0.000313006
Marine	Shikama	Japan	Durban	0.000310895
Marine	Coatzacoalcos	Mexico	Durban	0.000307368
Marine	Abbot Point	Australia	Durban	0.000306802
Marine	Port Moresby	Papua New Guinea	Durban	0.000306429
Marine	Trieste	Italy	Durban	0.000303161
Marine	Talcahuano	Chile	Durban	0.000302607
Marine	Siam Seaport	Thailand	Durban	0.000296406
Marine	Manta	Ecuador	Durban	0.000294699
Marine	La Goulette	Tunisia	Durban	0.000294539
Marine	Bejaia	Algeria	Durban	0.000293642
Marine	Safi	Morocco	Durban	0.000292397
Marine	Penglai	China	Durban	0.000290536
Marine	Pomalaa	Indonesia	Durban	0.00028943
Marine	Uleelheue	Indonesia	Durban	0.000287158
Marine	Noumea	New Caledonia	Durban	0.000285891
Marine	Safaga	Egypt	Durban	0.000283784
Marine	Massawa	Eritrea	Durban	0.000282828
Marine	Bitung	Indonesia	Durban	0.000280106
Marine	Map Ta Phut	Thailand	Durban	0.000278855
Marine	Paita	Peru	Durban	0.000275864
Marine	Khoms	Libya	Durban	0.000275356
Marine	Huizhou	China	Durban	0.000274292
Marine	Esmeraldas	Ecuador	Durban	0.000273244
Marine	Majuro Atoll	Marshall Is.	Durban	0.000271699
Marine	Acajutla	El Salvador	Durban	0.000269648
Marine	Aarhus	Denmark	Durban	0.000265721
Marine	Napier	New Zealand	Durban	0.000264756
Marine	Cristobal	Panama	Durban	0.000264724
Marine	Hongay	Vietnam	Durban	0.000262097
Marine	Ambarli	Turkey	Durban	0.000261903
Marine	Wellington	New Zealand	Durban	0.000259245
Marine	Portocel	Brazil	Durban	0.000256314
Marine	Eilat	Israel	Durban	0.000254564
Marine	Chiriqui Grande	Panama	Durban	0.000250934
Marine	Halul Island Term.	Qatar	Durban	0.000241286
Marine	Cherbourg	France	Durban	0.000240366
Marine	Onahama	Japan	Durban	0.000238433
Marine	Shimotsu	Japan	Durban	0.00023637
Marine	Das Is.	United Arab Emirates	Durban	0.000231524
Marine	Apra	Guam	Durban	0.00023141
Marine	Wallaroo	Australia	Durban	0.000230186
Marine	Gdynia	Poland	Durban	0.000226385
Marine	Whyalla	Australia	Durban	0.000226306
Marine	Makassar	Indonesia	Durban	0.000222047
Marine	Cai Lan	Vietnam	Durban	0.000219202
Marine	Quebec	Canada	Durban	0.000218872
Marine	Kiire	Japan	Durban	0.000217841
Marine	Baltiysk	Russia	Durban	0.000215462
Marine	Karwar	India	Durban	0.000213862
Marine	Dighi	India	Durban	0.000210873
Marine	Agioi Theodoroi	Greece	Durban	0.000210698
Marine	Barcarena	Brazil	Durban	0.000210328
Marine	Omaezaki	Japan	Durban	0.000209767
Marine	Point Fortin	Trinidad & Tobago	Durban	0.000209353
Marine	Songxia	China	Durban	0.000208464
Marine	Eemshaven	Netherlands	Durban	0.000206018
Marine	Lahad Datu	Malaysia	Durban	0.000206007
Marine	Tarakan	Indonesia	Durban	0.000204454
Marine	Comeau Bay	Canada	Durban	0.000201916
Marine	San Antonio Este	Argentina	Durban	0.000200595
Marine	Fenit	Ireland	Durban	0.000198636
Marine	Sarroch	Italy	Durban	0.000193604
Marine	Gamagori	Japan	Durban	0.000187276
Marine	Sete	France	Durban	0.000184889
Marine	Bozcaada	Turkey	Durban	0.00018316
Marine	Hamrawein	Egypt	Durban	0.000183072
Marine	Maceio	Brazil	Durban	0.000180206
Marine	Mostaganem	Algeria	Durban	0.000179406
Marine	Liepaja	Latvia	Durban	0.000178737
Marine	Himeji	Japan	Durban	0.00017737
Marine	Rio Haina	Dominican Republic	Durban	0.000177355
Marine	Puerto Madryn	Argentina	Durban	0.000176215
Marine	Mohammedia	Morocco	Durban	0.00017036
Marine	Kralendijk	Netherlands Antilles	Durban	0.000167079
Marine	La Nouvelle	France	Durban	0.000161116
Marine	Killybegs	Ireland	Durban	0.000156101
Marine	Port Canaveral	United States	Durban	0.000155542
Marine	Tsu	Japan	Durban	0.000149021
Marine	Eden	Australia	Durban	0.000147434
Marine	Jask	Iran	Durban	0.000147217
Marine	Qadimah	Saudi Arabia	Durban	0.000146808
Marine	Puerto la Cruz	Venezuela	Durban	0.000146592
Marine	Roberts Bank	Canada	Durban	0.000139193
Marine	Xingang	China	Durban	0.000137116
Marine	Port Angeles	United States	Durban	0.000134705
Marine	Honfleur	France	Durban	0.000123782
Marine	Pagbilao	Philippines	Durban	0.000121925
Marine	Carboneras	Spain	Durban	0.000120384
Marine	Akita	Japan	Durban	0.000120152
Marine	Prince Rupert	Canada	Durban	0.000119934
Marine	Limassol	Cyprus	Durban	0.000119622
Marine	Thessaloniki	Greece	Durban	0.000119471
Marine	Philipsburg	Anguilla	Durban	0.000119264
Marine	Mackay	Australia	Durban	0.000117173
Marine	Turbo	Colombia	Durban	0.000116912
Marine	Havana	Cuba	Durban	0.000116531
Marine	Pointe a Pitre	Guadeloupe	Durban	0.000115162
Marine	Lucinda	Australia	Durban	0.000111121
Marine	Cherry Point	United States	Durban	0.000110176
Marine	Thira	Greece	Durban	0.000108291
Marine	Sangi	Philippines	Durban	0.000107705
Marine	Gemlik	Turkey	Durban	0.000104955
Marine	New Haven	United States	Durban	0.00010482
Marine	Southend	United Kingdom	Durban	0.000103282
Marine	Punta Arenas	Chile	Durban	0.000103099
Marine	Balchik	Bulgaria	Durban	0.000101658
Marine	Rabigh	Saudi Arabia	Durban	0.000100896
Marine	Kinuura	Japan	Durban	0.000100123
Marine	Kristiansund	Norway	Durban	9.81807e-05
Marine	Saganoseki	Japan	Durban	9.71968e-05
Marine	Nanhui	China	Durban	9.58647e-05
Marine	Timaru	New Zealand	Durban	9.54567e-05
Marine	Vanino	Russia	Durban	9.50024e-05
Marine	Ventspils	Latvia	Durban	9.47801e-05
Marine	Porto Saco	Angola	Durban	9.45674e-05
Marine	Seattle	United States	Durban	9.36744e-05
Marine	Come by Chance	Canada	Durban	9.29251e-05
Marine	Mariupol	Ukraine	Durban	8.15934e-05
Marine	Sampit	Indonesia	Durban	8.0628e-05
Marine	Karlshamn	Sweden	Durban	7.83223e-05
Marine	Santa Panagia	Italy	Durban	7.76716e-05
Marine	Canakkale	Turkey	Durban	7.63231e-05
Marine	Moss	Norway	Durban	7.29417e-05
Marine	Wallhamn	Sweden	Durban	6.80791e-05
Marine	Poti	Georgia	Durban	6.77291e-05
Marine	Riga	Latvia	Durban	6.75661e-05
Marine	Belledune	Canada	Durban	6.70179e-05
Marine	Donghae	South Korea	Durban	6.65378e-05
Marine	Port Dickson	Malaysia	Durban	6.57232e-05
Marine	Fredericia	Denmark	Durban	6.44919e-05
Marine	Altamira	Mexico	Durban	6.22346e-05
Marine	Ust-Luga	Russia	Durban	6.21631e-05
Marine	Batumi	Georgia	Durban	6.14645e-05
Marine	Dublin	Ireland	Durban	5.97368e-05
Marine	Nanaimo	Canada	Durban	5.94122e-05
Marine	Caojing	China	Durban	5.39461e-05
Marine	Ishinomaki	Japan	Durban	5.3639e-05
Marine	Gelibolu	Turkey	Durban	4.09431e-05
Marine	Naantali	Finland	Durban	3.04428e-05
Marine	Brofjorden	Sweden	Durban	2.05014e-05
Marine	Uusikaupunki	Finland	Durban	2.02032e-05
Marine	Bojonegara	Indonesia	Durban	1.42749e-05
Marine	Revadanda	India	Durban	1.41661e-05
Marine	Muuga	Estonia	Durban	1.11858e-05
Marine	Sillamae	Estonia	Durban	5.51163e-06
Marine	Abu Kir	Egypt	Durban	0
Marine	Abu Zenima	Egypt	Durban	0
Marine	Acapulco	Mexico	Durban	0
Marine	Ajman	United Arab Emirates	Durban	0
Marine	Alcanar	Spain	Durban	0
Marine	Alicante	Spain	Durban	0
Marine	Almeria	Spain	Durban	0
Marine	Amamapare	Indonesia	Durban	0
Marine	An Ping	Taiwan	Durban	0
Marine	Angra dos Reis	Brazil	Durban	0
Marine	Antibes	France	Durban	0
Marine	Argentia	Canada	Durban	0
Marine	Arica	Chile	Durban	0
Marine	Arzanah Is.	United Arab Emirates	Durban	0
Marine	Ashkelon	Israel	Durban	0
Marine	Aspropyrgos	Greece	Durban	0
Marine	Bandar Anzali	Iran	Durban	0
Marine	Bandar Mahshahr	Iran	Durban	0
Marine	Bay Bulls	Canada	Durban	0
Marine	Belekeri	India	Durban	0
Marine	Bengkalis	Indonesia	Durban	0
Marine	Betio	Kiribati	Durban	0
Marine	Beypore	India	Durban	0
Marine	Blyth	United Kingdom	Durban	0
Marine	Borg Hbr.	Norway	Durban	0
Marine	Bridgetown	Barbados	Durban	0
Marine	Bullen Bay	Netherlands Antilles	Durban	0
Marine	Cadiz	Spain	Durban	0
Marine	Cagliari	Italy	Durban	0
Marine	Caleta Barquito	Chile	Durban	0
Marine	Caracas Bay	Netherlands Antilles	Durban	0
Marine	Caucedo	Dominican Republic	Durban	0
Marine	Chancay	Peru	Durban	0
Marine	Chekka	Lebanon	Durban	0
Marine	Cirebon	Indonesia	Durban	0
Marine	Coloncha	Venezuela	Durban	0
Marine	Comodoro Rivadavia	Argentina	Durban	0
Marine	Conchan	Peru	Durban	0
Marine	Cowichan Bay	Canada	Durban	0
Marine	Da Nang	Vietnam	Durban	0
Marine	De Kastri	Russia	Durban	0
Marine	Dortyol	Turkey	Durban	0
Marine	Drepanon	Greece	Durban	0
Marine	Dutch Hbr.	United States	Durban	0
Marine	El Palito	Venezuela	Durban	0
Marine	El Tablazo	Venezuela	Durban	0
Marine	Elsinore	Denmark	Durban	0
Marine	Eregli	Turkey	Durban	0
Marine	Fernandina	United States	Durban	0
Marine	Fethiye	Turkey	Durban	0
Marine	Fiumicino	Italy	Durban	0
Marine	Floro	Norway	Durban	0
Marine	Fort de France	Martinique	Durban	0
Marine	Fuglafjordur	Faroe Is.	Durban	0
Marine	Gadani Beach	Pakistan	Durban	0
Marine	Galle	Sri Lanka	Durban	0
Marine	Garrucha	Spain	Durban	0
Marine	Gefle	Sweden	Durban	0
Marine	General Santos	Philippines	Durban	0
Marine	Gojeong	South Korea	Durban	0
Marine	Gove	Australia	Durban	0
Marine	Gwadar	Pakistan	Durban	0
Marine	Hachinohe	Japan	Durban	0
Marine	Hadera	Israel	Durban	0
Marine	Helsingborg	Sweden	Durban	0
Marine	Higashi-Harima	Japan	Durban	0
Marine	Hirohata	Japan	Durban	0
Marine	Hopa	Turkey	Durban	0
Marine	Horta	Portugal	Durban	0
Marine	Hososhima	Japan	Durban	0
Marine	Hualien	Taiwan	Durban	0
Marine	Huludao	China	Durban	0
Marine	Ilheus	Brazil	Durban	0
Marine	Ilo	Peru	Durban	0
Marine	Iloilo	Philippines	Durban	0
Marine	Ishigaki	Japan	Durban	0
Marine	Ishikariwan Shinko	Japan	Durban	0
Marine	Itozaki	Japan	Durban	0
Marine	Jeju	South Korea	Durban	0
Marine	Kaarsto	Norway	Durban	0
Marine	Kalamata	Greece	Durban	0
Marine	Kamaishi	Japan	Durban	0
Marine	Kanazawa	Japan	Durban	0
Marine	Karlskrona	Sweden	Durban	0
Marine	Karumba	Australia	Durban	0
Marine	Katakolon	Greece	Durban	0
Marine	Kesennuma	Japan	Durban	0
Marine	Kharg Is.	Iran	Durban	0
Marine	Khasab	Oman	Durban	0
Marine	Klein Point	Australia	Durban	0
Marine	Korsakov	Russia	Durban	0
Marine	Kotka	Finland	Durban	0
Marine	Kudamatsu	Japan	Durban	0
Marine	Kure	Japan	Durban	0
Marine	Kusadasi	Turkey	Durban	0
Marine	La Guaira	Venezuela	Durban	0
Marine	La Pampilla	Peru	Durban	0
Marine	Laizhou	China	Durban	0
Marine	Lamu	Kenya	Durban	0
Marine	Lavan Is.	Iran	Durban	0
Marine	Lavera	France	Durban	0
Marine	Lembar	Indonesia	Durban	0
Marine	Lhokseumawe	Indonesia	Durban	0
Marine	Limetree Bay	Virgin Is.	Durban	0
Marine	Macau	China	Durban	0
Marine	Makhachkala	Russia	Durban	0
Marine	Malaga	Spain	Durban	0
Marine	Mali Losinj	Croatia	Durban	0
Marine	Matsuyama	Japan	Durban	0
Marine	Milazzo	Italy	Durban	0
Marine	Miri	Malaysia	Durban	0
Marine	Mishima-Kawanoe	Japan	Durban	0
Marine	Miyako	Japan	Durban	0
Marine	Monfalcone	Italy	Durban	0
Marine	Motril	Spain	Durban	0
Marine	Mukaishima	Japan	Durban	0
Marine	Mukalla	Yemen	Durban	0
Marine	Mykonos	Greece	Durban	0
Marine	Nador	Morocco	Durban	0
Marine	Nanao	Japan	Durban	0
Marine	Nauplia	Greece	Durban	0
Marine	Neuhaus	Germany	Durban	0
Marine	Ochakov	Ukraine	Durban	0
Marine	Olbia	Italy	Durban	0
Marine	Onslow	Australia	Durban	0
Marine	Paldiski	Estonia	Durban	0
Marine	Palopo	Indonesia	Durban	0
Marine	Papeete	French Polynesia	Durban	0
Marine	Parati	Brazil	Durban	0
Marine	Patmos	Greece	Durban	0
Marine	Pemangkat	Indonesia	Durban	0
Marine	Plaju	Indonesia	Durban	0
Marine	Pontianak	Indonesia	Durban	0
Marine	Port Cartier	Canada	Durban	0
Marine	Port de Bouc	France	Durban	0
Marine	Port Everglades	United States	Durban	0
Marine	Port Giles	Australia	Durban	0
Marine	Port Walcott	Australia	Durban	0
Marine	Porto Torres	Italy	Durban	0
Marine	Posorja	Ecuador	Durban	0
Marine	Pozos Colorados Term.	Colombia	Durban	0
Marine	Prachuap	Thailand	Durban	0
Marine	Praia da Vitoria	Portugal	Durban	0
Marine	Puerto Bayovar	Peru	Durban	0
Marine	Puerto Padre	Cuba	Durban	0
Marine	Pulau Bukom	Singapore	Durban	0
Marine	Punta Colorada	Argentina	Durban	0
Marine	Punta Morales	Costa Rica	Durban	0
Marine	Qui Nhon	Vietnam	Durban	0
Marine	Quintero	Chile	Durban	0
Marine	Raahe	Finland	Durban	0
Marine	Ras al Khafji	Saudi Arabia	Durban	0
Marine	Rocky Point	Jamaica	Durban	0
Marine	Saiki	Japan	Durban	0
Marine	Sakata	Japan	Durban	0
Marine	Samsun	Turkey	Durban	0
Marine	Sanbaimen	China	Durban	0
Marine	Sattahip	Thailand	Durban	0
Marine	Sendai	Japan	Durban	0
Marine	Sevastopol	Ukraine	Durban	0
Marine	Sfax	Tunisia	Durban	0
Marine	Shingu	Japan	Durban	0
Marine	Sifnos Is.	Greece	Durban	0
Marine	Sipitang	Malaysia	Durban	0
Marine	Siracusa	Italy	Durban	0
Marine	Skaramanga	Greece	Durban	0
Marine	Songkhla	Thailand	Durban	0
Marine	South Riding Point	The Bahamas	Durban	0
Marine	Split	Croatia	Durban	0
Marine	St. Helier	Jersey	Durban	0
Marine	St. Malo	France	Durban	0
Marine	St. Michiel's Bay	Netherlands Antilles	Durban	0
Marine	Stenungsund	Sweden	Durban	0
Marine	Suva	Fiji	Durban	0
Marine	Syros	Greece	Durban	0
Marine	Taboguilla Is.	Panama	Durban	0
Marine	Tagonoura	Japan	Durban	0
Marine	Tallinn	Estonia	Durban	0
Marine	Tanjung Uban	Indonesia	Durban	0
Marine	Tasucu	Turkey	Durban	0
Marine	Tawau	Malaysia	Durban	0
Marine	Teignmouth	United Kingdom	Durban	0
Marine	Tekirdag	Turkey	Durban	0
Marine	Teluk Ewa	Malaysia	Durban	0
Marine	Termini Imerese	Italy	Durban	0
Marine	Thevenard	Australia	Durban	0
Marine	Tokachi	Japan	Durban	0
Marine	Tongyong	South Korea	Durban	0
Marine	Torre Annunziata	Italy	Durban	0
Marine	Trabzon	Turkey	Durban	0
Marine	Tsukumi	Japan	Durban	0
Marine	Villanueva	Philippines	Durban	0
Marine	Vladivostok	Russia	Durban	0
Marine	Vung Ang	Vietnam	Durban	0
Marine	Weipa	Australia	Durban	0
Marine	Weitou	China	Durban	0
Marine	Yawatahama	Japan	Durban	0
Marine	Yura	Japan	Durban	0
Marine	Zahrani Term.	Lebanon	Durban	0
Marine	Zante	Greece	Durban	0
Marine	Zhapu	China	Durban	0
Marine	Singapore	Singapore	Port Elizabeth	0.080168
Marine	Algeciras	Spain	Port Elizabeth	0.0591125
Marine	Port Louis	Mauritius	Port Elizabeth	0.0578967
Marine	Jorf Lasfar	Morocco	Port Elizabeth	0.043701
Marine	Montevideo	Uruguay	Port Elizabeth	0.040926
Marine	Mar del Plata	Argentina	Port Elizabeth	0.0373387
Marine	Walvis Bay	Namibia	Port Elizabeth	0.0356149
Marine	Gibraltar	Gibraltar	Port Elizabeth	0.0332923
Marine	Dover	United Kingdom	Port Elizabeth	0.0271373
Marine	Port Klang	Malaysia	Port Elizabeth	0.0267533
Marine	Hong Kong	China	Port Elizabeth	0.025737
Marine	La Plata	Argentina	Port Elizabeth	0.0241359
Marine	Itajai	Brazil	Port Elizabeth	0.0233058
Marine	Luanda	Angola	Port Elizabeth	0.020893
Marine	Salalah	Oman	Port Elizabeth	0.019621
Marine	Toamasina	Madagascar	Port Elizabeth	0.0193338
Marine	Maputo	Mozambique	Port Elizabeth	0.0184206
Marine	Zeebrugge	Belgium	Port Elizabeth	0.0179204
Marine	Pointe des Galets	Reunion	Port Elizabeth	0.0170316
Marine	Fujairah	United Arab Emirates	Port Elizabeth	0.0165152
Marine	Las Palmas	Spain	Port Elizabeth	0.0152297
Marine	Le Havre	France	Port Elizabeth	0.0148533
Marine	Suez	Egypt	Port Elizabeth	0.0132535
Marine	Okpo	South Korea	Port Elizabeth	0.0130221
Marine	Majishan	China	Port Elizabeth	0.0125179
Marine	Beira	Mozambique	Port Elizabeth	0.0122518
Marine	Tanjung Pelepas	Malaysia	Port Elizabeth	0.0113969
Marine	Port Said	Egypt	Port Elizabeth	0.0110625
Marine	Sao Francisco do Sul	Brazil	Port Elizabeth	0.0109559
Marine	Valletta	Malta	Port Elizabeth	0.0108968
Marine	Yantian	China	Port Elizabeth	0.0108163
Marine	Mombasa	Kenya	Port Elizabeth	0.0106768
Marine	Buenos Aires	Argentina	Port Elizabeth	0.0105982
Marine	Lobito	Angola	Port Elizabeth	0.00945355
Marine	Nagoya	Japan	Port Elizabeth	0.00909379
Marine	Busan	South Korea	Port Elizabeth	0.0090439
Marine	Santander	Spain	Port Elizabeth	0.00901978
Marine	Sines	Portugal	Port Elizabeth	0.00860256
Marine	Hook of Holland	Netherlands	Port Elizabeth	0.00852416
Marine	Europoort	Netherlands	Port Elizabeth	0.00824015
Marine	Mumbai	India	Port Elizabeth	0.00812263
Marine	Beilun	China	Port Elizabeth	0.00808763
Marine	Dubai	United Arab Emirates	Port Elizabeth	0.00769782
Marine	Kobe	Japan	Port Elizabeth	0.00769706
Marine	Dar es Salaam	Tanzania	Port Elizabeth	0.00753923
Marine	Dakar	Senegal	Port Elizabeth	0.00701541
Marine	Baltimore	United States	Port Elizabeth	0.00684828
Marine	Daesan	South Korea	Port Elizabeth	0.00671665
Marine	Dammam	Saudi Arabia	Port Elizabeth	0.00641774
Marine	Ymuiden	Netherlands	Port Elizabeth	0.00639752
Marine	Mina Sulman	Bahrain	Port Elizabeth	0.00625836
Marine	Felixstowe	United Kingdom	Port Elizabeth	0.00610136
Marine	Cotonou	Benin	Port Elizabeth	0.00584694
Marine	Mundra	India	Port Elizabeth	0.00582735
Marine	Tubarao	Brazil	Port Elizabeth	0.00568702
Marine	Sharjah	United Arab Emirates	Port Elizabeth	0.00551896
Marine	Incheon	South Korea	Port Elizabeth	0.00548628
Marine	Kanda	Japan	Port Elizabeth	0.00530851
Marine	Ennore	India	Port Elizabeth	0.00514897
Marine	Piraeus	Greece	Port Elizabeth	0.00512344
Marine	Xiamen	China	Port Elizabeth	0.00493412
Marine	Istanbul	Turkey	Port Elizabeth	0.00489806
Marine	Leixoes	Portugal	Port Elizabeth	0.00473354
Marine	Colombo	Sri Lanka	Port Elizabeth	0.00467426
Marine	Port Muhammad Bin Qasim	Pakistan	Port Elizabeth	0.00466509
Marine	Kaohsiung	Taiwan	Port Elizabeth	0.0045554
Marine	Gwangyang	South Korea	Port Elizabeth	0.0045496
Marine	Galveston	United States	Port Elizabeth	0.00439287
Marine	Namibe	Angola	Port Elizabeth	0.00420584
Marine	Abu Dhabi	United Arab Emirates	Port Elizabeth	0.00404097
Marine	Brunswick	United States	Port Elizabeth	0.00389116
Marine	Pyeongtaek	South Korea	Port Elizabeth	0.00361788
Marine	Qingdao	China	Port Elizabeth	0.00359325
Marine	Moji	Japan	Port Elizabeth	0.00342279
Marine	Sohar	Oman	Port Elizabeth	0.0034111
Marine	Sabine	United States	Port Elizabeth	0.00337133
Marine	Ube	Japan	Port Elizabeth	0.00336101
Marine	Toyohashi	Japan	Port Elizabeth	0.00332001
Marine	Barcelona	Spain	Port Elizabeth	0.00328735
Marine	Gunsan	South Korea	Port Elizabeth	0.00327579
Marine	Bunbury	Australia	Port Elizabeth	0.00323268
Marine	Tema	Ghana	Port Elizabeth	0.00314068
Marine	Haikou	China	Port Elizabeth	0.0031201
Marine	Chiwan	China	Port Elizabeth	0.0029967
Marine	Aqaba	Jordan	Port Elizabeth	0.00298262
Marine	Ulsan	South Korea	Port Elizabeth	0.00294581
Marine	Sitra	Bahrain	Port Elizabeth	0.00289932
Marine	Jeddah	Saudi Arabia	Port Elizabeth	0.00281876
Marine	Veracruz	Mexico	Port Elizabeth	0.00277289
Marine	Port Sultan Qaboos	Oman	Port Elizabeth	0.00273784
Marine	Meizhou	China	Port Elizabeth	0.00270068
Marine	Mina Saqr	United Arab Emirates	Port Elizabeth	0.002643
Marine	Dalian	China	Port Elizabeth	0.00259713
Marine	Tuticorin	India	Port Elizabeth	0.00256939
Marine	Luderitz	Namibia	Port Elizabeth	0.00256551
Marine	Skagen	Denmark	Port Elizabeth	0.0024817
Marine	Khor Fakkan	United Arab Emirates	Port Elizabeth	0.00237518
Marine	Tangier	Morocco	Port Elizabeth	0.00236539
Marine	Fremantle	Australia	Port Elizabeth	0.00236171
Marine	Laem Chabang	Thailand	Port Elizabeth	0.00230284
Marine	Jubail	Saudi Arabia	Port Elizabeth	0.00216118
Marine	Chennai	India	Port Elizabeth	0.00211215
Marine	Port Kembla	Australia	Port Elizabeth	0.00208866
Marine	Mahajanga	Madagascar	Port Elizabeth	0.00203541
Marine	Lazaro Cardenas	Mexico	Port Elizabeth	0.00203004
Marine	Tyne	United Kingdom	Port Elizabeth	0.00199793
Marine	Hiroshima	Japan	Port Elizabeth	0.00194684
Marine	Mitajiri	Japan	Port Elizabeth	0.00188307
Marine	Cuxhaven	Germany	Port Elizabeth	0.00187805
Marine	Alang	India	Port Elizabeth	0.0018677
Marine	Lome	Togo	Port Elizabeth	0.00174757
Marine	Karachi	Pakistan	Port Elizabeth	0.00173087
Marine	Esperance	Australia	Port Elizabeth	0.00169417
Marine	Port Hedland	Australia	Port Elizabeth	0.00165954
Marine	Krishnapatnam	India	Port Elizabeth	0.00152176
Marine	Malmo	Sweden	Port Elizabeth	0.00149463
Marine	Iskenderun	Turkey	Port Elizabeth	0.00146773
Marine	Taichung	Taiwan	Port Elizabeth	0.00145746
Marine	New Mangalore	India	Port Elizabeth	0.00142496
Marine	Yalova	Turkey	Port Elizabeth	0.00138738
Marine	Izmir	Turkey	Port Elizabeth	0.0013836
Marine	Koper	Slovenia	Port Elizabeth	0.00131209
Marine	Marsaxlokk	Malta	Port Elizabeth	0.00129166
Marine	Toliary	Madagascar	Port Elizabeth	0.00123107
Marine	Novorossiysk	Russia	Port Elizabeth	0.00121288
Marine	Jurong Port	Singapore	Port Elizabeth	0.00120308
Marine	Rijeka	Croatia	Port Elizabeth	0.00117895
Marine	Callao	Peru	Port Elizabeth	0.00114158
Marine	Paradip	India	Port Elizabeth	0.00106155
Marine	Salvador	Brazil	Port Elizabeth	0.00105929
Marine	Yosu	South Korea	Port Elizabeth	0.00104687
Marine	Pasir Gudang	Malaysia	Port Elizabeth	0.00103891
Marine	Vostochnyy	Russia	Port Elizabeth	0.00101408
Marine	Visakhapatnam	India	Port Elizabeth	0.00100724
Marine	Dahej	India	Port Elizabeth	0.000979821
Marine	Bandar Imam Khomeini	Iran	Port Elizabeth	0.000977494
Marine	Genoa	Italy	Port Elizabeth	0.000971417
Marine	South Louisiana	United States	Port Elizabeth	0.000949782
Marine	Satui	Indonesia	Port Elizabeth	0.000938644
Marine	Bayport	United States	Port Elizabeth	0.000929024
Marine	Chaguaramas	Trinidad & Tobago	Port Elizabeth	0.000916482
Marine	Mesaieed	Qatar	Port Elizabeth	0.000897743
Marine	Long Beach	United States	Port Elizabeth	0.000887752
Marine	Port de L'Amitie	Mauritania	Port Elizabeth	0.000887662
Marine	Kakogawa	Japan	Port Elizabeth	0.000882836
Marine	Setubal	Portugal	Port Elizabeth	0.000880245
Marine	Kashima	Japan	Port Elizabeth	0.0008776
Marine	Ras Laffan	Qatar	Port Elizabeth	0.000856208
Marine	Mokpo	South Korea	Port Elizabeth	0.000852396
Marine	Kiel	Germany	Port Elizabeth	0.00084675
Marine	Beirut	Lebanon	Port Elizabeth	0.000809417
Marine	Ceuta	Spain	Port Elizabeth	0.000804738
Marine	Tolagnaro	Madagascar	Port Elizabeth	0.00080306
Marine	Tangshan	China	Port Elizabeth	0.000802401
Marine	Fawley	United Kingdom	Port Elizabeth	0.000782361
Marine	Porbandar	India	Port Elizabeth	0.000772291
Marine	Longkou	China	Port Elizabeth	0.000730364
Marine	Miami	United States	Port Elizabeth	0.000712624
Marine	Subic Bay	Philippines	Port Elizabeth	0.000626103
Marine	Mersin	Turkey	Port Elizabeth	0.0005993
Marine	Sagunto	Spain	Port Elizabeth	0.000592482
Marine	Valencia	Spain	Port Elizabeth	0.000590349
Marine	Ambarli	Turkey	Port Elizabeth	0.000583
Marine	Marseilles	France	Port Elizabeth	0.000573405
Marine	Amagasaki	Japan	Port Elizabeth	0.000572355
Marine	Keelung	Taiwan	Port Elizabeth	0.000563704
Marine	Gioia Tauro	Italy	Port Elizabeth	0.000562403
Marine	Oranjestad	Aruba	Port Elizabeth	0.000560273
Marine	Malabo	Equatorial Guinea	Port Elizabeth	0.000558324
Marine	Iquique	Chile	Port Elizabeth	0.000554776
Marine	Lianyungang	China	Port Elizabeth	0.000550528
Marine	Larnaca	Cyprus	Port Elizabeth	0.000548316
Marine	Gamagori	Japan	Port Elizabeth	0.000534993
Marine	Tahuna	Indonesia	Port Elizabeth	0.000524876
Marine	Mtwara	Tanzania	Port Elizabeth	0.000521891
Marine	Dhamra	India	Port Elizabeth	0.00051765
Marine	Lanshan	China	Port Elizabeth	0.000512927
Marine	Takoradi	Ghana	Port Elizabeth	0.000502533
Marine	Tuban	Indonesia	Port Elizabeth	0.000500542
Marine	Port Okha	India	Port Elizabeth	0.000494947
Marine	Sriracha	Thailand	Port Elizabeth	0.000494716
Marine	Santo Domingo	Dominican Republic	Port Elizabeth	0.000468918
Marine	Cameron	United States	Port Elizabeth	0.000453927
Marine	Constantza	Romania	Port Elizabeth	0.000440076
Marine	Aioi	Japan	Port Elizabeth	0.000432481
Marine	Varna	Bulgaria	Port Elizabeth	0.000424791
Marine	Pipavav	India	Port Elizabeth	0.000423888
Marine	Kakinada	India	Port Elizabeth	0.000414456
Marine	Banana	Congo, DRC	Port Elizabeth	0.000410017
Marine	Vung Tau	Vietnam	Port Elizabeth	0.000407073
Marine	Hamriyah	United Arab Emirates	Port Elizabeth	0.000404894
Marine	Valparaiso	Chile	Port Elizabeth	0.000404096
Marine	Ras Tanura	Saudi Arabia	Port Elizabeth	0.000401735
Marine	Djen Djen	Algeria	Port Elizabeth	0.000392162
Marine	Djibouti	Djibouti	Port Elizabeth	0.00038822
Marine	Mali Losinj	Croatia	Port Elizabeth	0.000387606
Marine	Odessa	Ukraine	Port Elizabeth	0.000383841
Marine	Rizhao	China	Port Elizabeth	0.000383615
Marine	Gijon	Spain	Port Elizabeth	0.000372497
Marine	Port of Spain	Trinidad & Tobago	Port Elizabeth	0.000372032
Marine	Auckland	New Zealand	Port Elizabeth	0.000368553
Marine	San Vicente	Chile	Port Elizabeth	0.000367282
Marine	Muara Pantai	Indonesia	Port Elizabeth	0.000364968
Marine	Santa Cruz de Tenerife	Spain	Port Elizabeth	0.000359934
Marine	Puerto Cabello	Venezuela	Port Elizabeth	0.000353968
Marine	Nassau	The Bahamas	Port Elizabeth	0.000345654
Marine	Holtenau	Germany	Port Elizabeth	0.000343033
Marine	Arzew	Algeria	Port Elizabeth	0.000341286
Marine	Falmouth	United Kingdom	Port Elizabeth	0.000340717
Marine	Annaba	Algeria	Port Elizabeth	0.000335452
Marine	Kota Baru	Indonesia	Port Elizabeth	0.000333331
Marine	Antifer	France	Port Elizabeth	0.000329585
Marine	Taipei	Taiwan	Port Elizabeth	0.00032579
Marine	Tacoma	United States	Port Elizabeth	0.000323594
Marine	Whyalla	Australia	Port Elizabeth	0.000322952
Marine	Hodeidah	Yemen	Port Elizabeth	0.000315534
Marine	Beihai	China	Port Elizabeth	0.000314257
Marine	Bandar Abbas	Iran	Port Elizabeth	0.00030811
Marine	Hay Point	Australia	Port Elizabeth	0.000305263
Marine	Kerch	Ukraine	Port Elizabeth	0.000303948
Marine	Port Victoria	Seychelles	Port Elizabeth	0.000303103
Marine	Pohang	South Korea	Port Elizabeth	0.000300843
Marine	Aden	Yemen	Port Elizabeth	0.000298426
Marine	Kronshtadt	Russia	Port Elizabeth	0.000290822
Marine	Taranto	Italy	Port Elizabeth	0.000277042
Marine	Wielingen	Netherlands	Port Elizabeth	0.000273982
Marine	Pemba	Mozambique	Port Elizabeth	0.000270857
Marine	Banjul	The Gambia	Port Elizabeth	0.000270553
Marine	Muldwarka	India	Port Elizabeth	0.000265654
Marine	Kure	Japan	Port Elizabeth	0.000258243
Marine	Zhenhai	China	Port Elizabeth	0.000251841
Marine	Abbot Point	Australia	Port Elizabeth	0.000241623
Marine	Bandar Shahid Rejaie	Iran	Port Elizabeth	0.000238011
Marine	Teluk Bayur	Indonesia	Port Elizabeth	0.000233567
Marine	Gabes	Tunisia	Port Elizabeth	0.000231513
Marine	Jawaharlal Nehru	India	Port Elizabeth	0.000227251
Marine	Beiliang	China	Port Elizabeth	0.000226609
Marine	Immingham	United Kingdom	Port Elizabeth	0.000223745
Marine	Caucedo	Dominican Republic	Port Elizabeth	0.000223026
Marine	De Kastri	Russia	Port Elizabeth	0.000222432
Marine	Jakhau	India	Port Elizabeth	0.000217014
Marine	Sikka	India	Port Elizabeth	0.000214311
Marine	Copenhagen	Denmark	Port Elizabeth	0.000205176
Marine	Osaka	Japan	Port Elizabeth	0.000188963
Marine	Mizushima	Japan	Port Elizabeth	0.000188657
Marine	Mostaganem	Algeria	Port Elizabeth	0.000187879
Marine	Texas City	United States	Port Elizabeth	0.000187391
Marine	Toros Gubre	Turkey	Port Elizabeth	0.00018639
Marine	Onahama	Japan	Port Elizabeth	0.000181599
Marine	Ko Sichang	Thailand	Port Elizabeth	0.000178895
Marine	Acajutla	El Salvador	Port Elizabeth	0.000176387
Marine	Puerto Quetzal	Guatemala	Port Elizabeth	0.000175501
Marine	Conakry	Guinea	Port Elizabeth	0.000173872
Marine	Yuzhnyy	Ukraine	Port Elizabeth	0.000172954
Marine	Merak	Indonesia	Port Elizabeth	0.00016995
Marine	Ryde	United Kingdom	Port Elizabeth	0.000165486
Marine	Naples	Italy	Port Elizabeth	0.000163285
Marine	Toyama	Japan	Port Elizabeth	0.000162914
Marine	Killybegs	Ireland	Port Elizabeth	0.000162769
Marine	Hoping	Taiwan	Port Elizabeth	0.000162168
Marine	Yantai	China	Port Elizabeth	0.000154701
Marine	Naha	Japan	Port Elizabeth	0.000154241
Marine	Huizhou	China	Port Elizabeth	0.000148199
Marine	Uno	Japan	Port Elizabeth	0.000145801
Marine	Geraldton	Australia	Port Elizabeth	0.000145644
Marine	Shibushi	Japan	Port Elizabeth	0.000143001
Marine	Manila	Philippines	Port Elizabeth	0.000139212
Marine	Shuidong	China	Port Elizabeth	0.000136491
Marine	Iloilo	Philippines	Port Elizabeth	0.00012911
Marine	Corinto	Nicaragua	Port Elizabeth	0.00012849
Marine	Balikpapan	Indonesia	Port Elizabeth	0.000127267
Marine	Liepaja	Latvia	Port Elizabeth	0.000125094
Marine	La Nouvelle	France	Port Elizabeth	0.000125041
Marine	Coco Solo	Panama	Port Elizabeth	0.000124873
Marine	Mariveles	Philippines	Port Elizabeth	0.000117612
Marine	Mawan	China	Port Elizabeth	0.000114014
Marine	Manta	Ecuador	Port Elizabeth	0.000113228
Marine	Mega	Japan	Port Elizabeth	0.000112606
Marine	Suape	Brazil	Port Elizabeth	0.000105817
Marine	Adabiya	Egypt	Port Elizabeth	0.000104006
Marine	Bozcaada	Turkey	Port Elizabeth	0.000102217
Marine	Santa Marta	Colombia	Port Elizabeth	0.000100115
Marine	Los Angeles	United States	Port Elizabeth	9.79436e-05
Marine	Gresik	Indonesia	Port Elizabeth	9.22162e-05
Marine	Port de Bouc	France	Port Elizabeth	8.49876e-05
Marine	Suao	Taiwan	Port Elizabeth	8.02257e-05
Marine	Esmeraldas	Ecuador	Port Elizabeth	7.93442e-05
Marine	Port Sudan	Sudan	Port Elizabeth	7.56187e-05
Marine	Dublin	Ireland	Port Elizabeth	7.55126e-05
Marine	Tauranga	New Zealand	Port Elizabeth	7.36449e-05
Marine	Castellon	Spain	Port Elizabeth	7.26492e-05
Marine	Yokosuka	Japan	Port Elizabeth	7.01368e-05
Marine	Nakhodka	Russia	Port Elizabeth	6.68821e-05
Marine	Bayuquan	China	Port Elizabeth	6.43377e-05
Marine	Tallinn	Estonia	Port Elizabeth	5.82236e-05
Marine	Savona	Italy	Port Elizabeth	4.96756e-05
Marine	Swinoujscie	Poland	Port Elizabeth	4.93841e-05
Marine	Point Central	Mauritania	Port Elizabeth	4.67816e-05
Marine	Rio Haina	Dominican Republic	Port Elizabeth	4.33441e-05
Marine	Ventspils	Latvia	Port Elizabeth	4.02988e-05
Marine	Napier	New Zealand	Port Elizabeth	3.83587e-05
Marine	Paldiski	Estonia	Port Elizabeth	2.60977e-05
Marine	Honolulu	United States	Port Elizabeth	2.55263e-05
Marine	Timaru	New Zealand	Port Elizabeth	2.45473e-05
Marine	Sillamae	Estonia	Port Elizabeth	2.17299e-05
Marine	Riga	Latvia	Port Elizabeth	2.12246e-05
Marine	Klaipeda	Lithuania	Port Elizabeth	2.10002e-05
Marine	Bluff	New Zealand	Port Elizabeth	1.81242e-05
Marine	Aarhus	Denmark	Port Elizabeth	0
Marine	Acapulco	Mexico	Port Elizabeth	0
Marine	Altamira	Mexico	Port Elizabeth	0
Marine	Ambon	Indonesia	Port Elizabeth	0
Marine	Ancona	Italy	Port Elizabeth	0
Marine	Antibes	France	Port Elizabeth	0
Marine	Ashdod	Israel	Port Elizabeth	0
Marine	Aveiro	Portugal	Port Elizabeth	0
Marine	Baltiysk	Russia	Port Elizabeth	0
Marine	Bar	Montenegro	Port Elizabeth	0
Marine	Bata	Equatorial Guinea	Port Elizabeth	0
Marine	Batu Ampar	Indonesia	Port Elizabeth	0
Marine	Belawan	Indonesia	Port Elizabeth	0
Marine	Betio	Kiribati	Port Elizabeth	0
Marine	Borg Hbr.	Norway	Port Elizabeth	0
Marine	Brindisi	Italy	Port Elizabeth	0
Marine	Bullen Bay	Netherlands Antilles	Port Elizabeth	0
Marine	Cagliari	Italy	Port Elizabeth	0
Marine	Caleta Patillos	Chile	Port Elizabeth	0
Marine	Canvey Is.	United Kingdom	Port Elizabeth	0
Marine	Changi	Singapore	Port Elizabeth	0
Marine	Chiriqui Grande	Panama	Port Elizabeth	0
Marine	Cigading	Indonesia	Port Elizabeth	0
Marine	Cirebon	Indonesia	Port Elizabeth	0
Marine	Coatzacoalcos	Mexico	Port Elizabeth	0
Marine	Crotone	Italy	Port Elizabeth	0
Marine	Dampier	Australia	Port Elizabeth	0
Marine	Davao	Philippines	Port Elizabeth	0
Marine	Donghae	South Korea	Port Elizabeth	0
Marine	Dunkirk	France	Port Elizabeth	0
Marine	Eemshaven	Netherlands	Port Elizabeth	0
Marine	El Palito	Venezuela	Port Elizabeth	0
Marine	Eregli	Turkey	Port Elizabeth	0
Marine	Esbjerg	Denmark	Port Elizabeth	0
Marine	Fernandina	United States	Port Elizabeth	0
Marine	Fortaleza	Brazil	Port Elizabeth	0
Marine	Fos	France	Port Elizabeth	0
Marine	Fukuyama	Japan	Port Elizabeth	0
Marine	Gadani Beach	Pakistan	Port Elizabeth	0
Marine	Gdynia	Poland	Port Elizabeth	0
Marine	Hadera	Israel	Port Elizabeth	0
Marine	Haifa	Israel	Port Elizabeth	0
Marine	Hamada	Japan	Port Elizabeth	0
Marine	Hannan	Japan	Port Elizabeth	0
Marine	Haramichi	Japan	Port Elizabeth	0
Marine	Hazira	India	Port Elizabeth	0
Marine	Hereke	Turkey	Port Elizabeth	0
Marine	Hibi	Japan	Port Elizabeth	0
Marine	Himeji	Japan	Port Elizabeth	0
Marine	Hitachi	Japan	Port Elizabeth	0
Marine	Hongay	Vietnam	Port Elizabeth	0
Marine	Icdas	Turkey	Port Elizabeth	0
Marine	Imbituba	Brazil	Port Elizabeth	0
Marine	Jamnagar Term.	India	Port Elizabeth	0
Marine	Jeju	South Korea	Port Elizabeth	0
Marine	Kabil	Indonesia	Port Elizabeth	0
Marine	Kalamata	Greece	Port Elizabeth	0
Marine	Kalba	United Arab Emirates	Port Elizabeth	0
Marine	Kanazawa	Japan	Port Elizabeth	0
Marine	Kasaoka	Japan	Port Elizabeth	0
Marine	Kesennuma	Japan	Port Elizabeth	0
Marine	Kinuura	Japan	Port Elizabeth	0
Marine	Kralendijk	Netherlands Antilles	Port Elizabeth	0
Marine	Kuala Tanjung	Indonesia	Port Elizabeth	0
Marine	Kuantan	Malaysia	Port Elizabeth	0
Marine	La Goulette	Tunisia	Port Elizabeth	0
Marine	La Spezia	Italy	Port Elizabeth	0
Marine	Limassol	Cyprus	Port Elizabeth	0
Marine	Limetree Bay	Virgin Is.	Port Elizabeth	0
Marine	Makassar	Indonesia	Port Elizabeth	0
Marine	Map Ta Phut	Thailand	Port Elizabeth	0
Marine	Marina di Carrara	Italy	Port Elizabeth	0
Marine	Miyako	Japan	Port Elizabeth	0
Marine	Monrovia	Liberia	Port Elizabeth	0
Marine	Mormugao	India	Port Elizabeth	0
Marine	Muuga	Estonia	Port Elizabeth	0
Marine	Nanaimo	Canada	Port Elizabeth	0
Marine	Niigata-Higashi	Japan	Port Elizabeth	0
Marine	Nouadhibou	Mauritania	Port Elizabeth	0
Marine	Noumea	New Caledonia	Port Elizabeth	0
Marine	Omaezaki	Japan	Port Elizabeth	0
Marine	Oran	Algeria	Port Elizabeth	0
Marine	Pagbilao	Philippines	Port Elizabeth	0
Marine	Parati	Brazil	Port Elizabeth	0
Marine	Pecem	Brazil	Port Elizabeth	0
Marine	Penglai	China	Port Elizabeth	0
Marine	Piombino	Italy	Port Elizabeth	0
Marine	Poronaysk	Russia	Port Elizabeth	0
Marine	Port Bonython	Australia	Port Elizabeth	0
Marine	Port Gentil	Gabon	Port Elizabeth	0
Marine	Port Walcott	Australia	Port Elizabeth	0
Marine	Pozzallo	Italy	Port Elizabeth	0
Marine	Praia Mole	Brazil	Port Elizabeth	0
Marine	Puerto Bayovar	Peru	Port Elizabeth	0
Marine	Puerto Cortes	Honduras	Port Elizabeth	0
Marine	Puerto Jose	Venezuela	Port Elizabeth	0
Marine	Qadimah	Saudi Arabia	Port Elizabeth	0
Marine	Qinhuangdao	China	Port Elizabeth	0
Marine	Quebec	Canada	Port Elizabeth	0
Marine	Qui Nhon	Vietnam	Port Elizabeth	0
Marine	Ras al Khafji	Saudi Arabia	Port Elizabeth	0
Marine	Revadanda	India	Port Elizabeth	0
Marine	Rocky Point	Jamaica	Port Elizabeth	0
Marine	Ruwais	United Arab Emirates	Port Elizabeth	0
Marine	Safaga	Egypt	Port Elizabeth	0
Marine	Safi	Morocco	Port Elizabeth	0
Marine	Salaverry	Peru	Port Elizabeth	0
Marine	San Nicolas Bay	Aruba	Port Elizabeth	0
Marine	Santo Tomas de Castilla	Guatemala	Port Elizabeth	0
Marine	Sao Sebastiao	Brazil	Port Elizabeth	0
Marine	Sarroch	Italy	Port Elizabeth	0
Marine	Scheveningen	Netherlands	Port Elizabeth	0
Marine	Shekou	China	Port Elizabeth	0
Marine	Shimizu	Japan	Port Elizabeth	0
Marine	Shimonoseki	Japan	Port Elizabeth	0
Marine	Shoreham	United Kingdom	Port Elizabeth	0
Marine	Southend	United Kingdom	Port Elizabeth	0
Marine	Soyo	Angola	Port Elizabeth	0
Marine	Split	Croatia	Port Elizabeth	0
Marine	St. Eustatius	St. Kitts & Nevis	Port Elizabeth	0
Marine	Sungai Udang	Malaysia	Port Elizabeth	0
Marine	Suva	Fiji	Port Elizabeth	0
Marine	Takehara	Japan	Port Elizabeth	0
Marine	Talcahuano	Chile	Port Elizabeth	0
Marine	Tanga	Tanzania	Port Elizabeth	0
Marine	Tanjung Bara	Indonesia	Port Elizabeth	0
Marine	Tarakan	Indonesia	Port Elizabeth	0
Marine	Tawau	Malaysia	Port Elizabeth	0
Marine	Tocopilla	Chile	Port Elizabeth	0
Marine	Tomakomai	Japan	Port Elizabeth	0
Marine	Townsville	Australia	Port Elizabeth	0
Marine	Tsukumi	Japan	Port Elizabeth	0
Marine	Tuapse	Russia	Port Elizabeth	0
Marine	Turbo	Colombia	Port Elizabeth	0
Marine	Tuzla	Turkey	Port Elizabeth	0
Marine	Vanino	Russia	Port Elizabeth	0
Marine	Venice	Italy	Port Elizabeth	0
Marine	Vila do Conde	Brazil	Port Elizabeth	0
Marine	Villanueva	Philippines	Port Elizabeth	0
Marine	Wallaroo	Australia	Port Elizabeth	0
Marine	Wilhelmshaven	Germany	Port Elizabeth	0
Marine	Xiuyu	China	Port Elizabeth	0
Marine	Yokkaichi	Japan	Port Elizabeth	0
Marine	Yutang	China	Port Elizabeth	0
Marine	Singapore	Singapore	Cape Town	0.149849
Marine	Hong Kong	China	Cape Town	0.119041
Marine	Walvis Bay	Namibia	Cape Town	0.102338
Marine	Port Klang	Malaysia	Cape Town	0.0685242
Marine	Las Palmas	Spain	Cape Town	0.0620887
Marine	Algeciras	Spain	Cape Town	0.0603771
Marine	Majishan	China	Cape Town	0.0590683
Marine	Luanda	Angola	Cape Town	0.0518494
Marine	Jorf Lasfar	Morocco	Cape Town	0.0500983
Marine	Montevideo	Uruguay	Cape Town	0.0407797
Marine	Gibraltar	Gibraltar	Cape Town	0.0400732
Marine	Mar del Plata	Argentina	Cape Town	0.0362871
Marine	Sines	Portugal	Cape Town	0.0347368
Marine	Qingdao	China	Cape Town	0.0317591
Marine	Beilun	China	Cape Town	0.0315398
Marine	Le Havre	France	Cape Town	0.030713
Marine	Tanjung Pelepas	Malaysia	Cape Town	0.0300182
Marine	Dover	United Kingdom	Cape Town	0.029559
Marine	Europoort	Netherlands	Cape Town	0.0265395
Marine	Xiamen	China	Cape Town	0.0229495
Marine	La Plata	Argentina	Cape Town	0.0226523
Marine	Felixstowe	United Kingdom	Cape Town	0.0222775
Marine	Busan	South Korea	Cape Town	0.019421
Marine	Dalian	China	Cape Town	0.0186235
Marine	Shekou	China	Cape Town	0.0172077
Marine	Itajai	Brazil	Cape Town	0.0170554
Marine	Sao Francisco do Sul	Brazil	Cape Town	0.0162396
Marine	Port Louis	Mauritius	Cape Town	0.0161731
Marine	Cotonou	Benin	Cape Town	0.0161108
Marine	Okpo	South Korea	Cape Town	0.0152752
Marine	Chiwan	China	Cape Town	0.0151611
Marine	Leixoes	Portugal	Cape Town	0.0151577
Marine	Lobito	Angola	Cape Town	0.0138016
Marine	Kaohsiung	Taiwan	Cape Town	0.0134963
Marine	Yantian	China	Cape Town	0.0132774
Marine	Beira	Mozambique	Cape Town	0.0130216
Marine	Hook of Holland	Netherlands	Cape Town	0.0127826
Marine	Maputo	Mozambique	Cape Town	0.0127419
Marine	Tema	Ghana	Cape Town	0.0105514
Marine	Istanbul	Turkey	Cape Town	0.0104213
Marine	Daesan	South Korea	Cape Town	0.0100372
Marine	Buenos Aires	Argentina	Cape Town	0.00981717
Marine	Keelung	Taiwan	Cape Town	0.0091584
Marine	Taipei	Taiwan	Cape Town	0.00914838
Marine	Valletta	Malta	Cape Town	0.00894306
Marine	Fujairah	United Arab Emirates	Cape Town	0.00892266
Marine	Gwangyang	South Korea	Cape Town	0.00859128
Marine	Lome	Togo	Cape Town	0.00838892
Marine	Incheon	South Korea	Cape Town	0.00823989
Marine	Luderitz	Namibia	Cape Town	0.00785692
Marine	Cuxhaven	Germany	Cape Town	0.00781331
Marine	Sabine	United States	Cape Town	0.00718529
Marine	Colombo	Sri Lanka	Cape Town	0.00713079
Marine	Namibe	Angola	Cape Town	0.00675654
Marine	Galveston	United States	Cape Town	0.00572744
Marine	Suez	Egypt	Cape Town	0.00538714
Marine	Mombasa	Kenya	Cape Town	0.00525275
Marine	Shimizu	Japan	Cape Town	0.00525229
Marine	Soyo	Angola	Cape Town	0.00523401
Marine	Baltimore	United States	Cape Town	0.00519286
Marine	Cabinda	Angola	Cape Town	0.00515313
Marine	Port Said	Egypt	Cape Town	0.00512442
Marine	Banana	Congo, DRC	Cape Town	0.00498023
Marine	Shantou	China	Cape Town	0.00484215
Marine	Pasir Gudang	Malaysia	Cape Town	0.00454181
Marine	Khor Fakkan	United Arab Emirates	Cape Town	0.00438944
Marine	Dakar	Senegal	Cape Town	0.00435927
Marine	Skagen	Denmark	Cape Town	0.00421944
Marine	Bunbury	Australia	Cape Town	0.00412736
Marine	Mumbai	India	Cape Town	0.00373391
Marine	Fremantle	Australia	Cape Town	0.00303287
Marine	South Louisiana	United States	Cape Town	0.00300011
Marine	Port Muhammad Bin Qasim	Pakistan	Cape Town	0.00295186
Marine	Dar es Salaam	Tanzania	Cape Town	0.00274791
Marine	Malabo	Equatorial Guinea	Cape Town	0.00261507
Marine	Jawaharlal Nehru	India	Cape Town	0.00247809
Marine	Yokosuka	Japan	Cape Town	0.00245244
Marine	Tangier	Morocco	Cape Town	0.00241419
Marine	Haikou	China	Cape Town	0.00229292
Marine	Takoradi	Ghana	Cape Town	0.00209373
Marine	Tangshan	China	Cape Town	0.00206759
Marine	Jubail	Saudi Arabia	Cape Town	0.00202713
Marine	Dubai	United Arab Emirates	Cape Town	0.00201324
Marine	Callao	Peru	Cape Town	0.00191898
Marine	Novorossiysk	Russia	Cape Town	0.00189162
Marine	Valparaiso	Chile	Cape Town	0.00188565
Marine	Ube	Japan	Cape Town	0.00184511
Marine	Geraldton	Australia	Cape Town	0.00182868
Marine	Esperance	Australia	Cape Town	0.0018159
Marine	Ymuiden	Netherlands	Cape Town	0.00178885
Marine	Pointe des Galets	Reunion	Cape Town	0.00172375
Marine	Piraeus	Greece	Cape Town	0.00171241
Marine	Monrovia	Liberia	Cape Town	0.00166348
Marine	Meizhou	China	Cape Town	0.0016258
Marine	Constantza	Romania	Cape Town	0.00162472
Marine	Karachi	Pakistan	Cape Town	0.00161649
Marine	Vung Tau	Vietnam	Cape Town	0.00151854
Marine	Mesaieed	Qatar	Cape Town	0.00147695
Marine	Ceuta	Spain	Cape Town	0.00147448
Marine	Jeddah	Saudi Arabia	Cape Town	0.00143786
Marine	Port Gentil	Gabon	Cape Town	0.00142711
Marine	Yalova	Turkey	Cape Town	0.00141315
Marine	Sohar	Oman	Cape Town	0.00140943
Marine	Toamasina	Madagascar	Cape Town	0.00139027
Marine	Hazira	India	Cape Town	0.00139003
Marine	Moji	Japan	Cape Town	0.00137688
Marine	Djibouti	Djibouti	Cape Town	0.00134829
Marine	Ulsan	South Korea	Cape Town	0.00132089
Marine	Castellon	Spain	Cape Town	0.0013177
Marine	Tolagnaro	Madagascar	Cape Town	0.00131705
Marine	Salalah	Oman	Cape Town	0.00129677
Marine	Arzew	Algeria	Cape Town	0.00128511
Marine	Mundra	India	Cape Town	0.00125107
Marine	Tocopilla	Chile	Cape Town	0.00123276
Marine	Kiel	Germany	Cape Town	0.0012256
Marine	Kpeme	Togo	Cape Town	0.00117462
Marine	Toliary	Madagascar	Cape Town	0.00116894
Marine	Port Hedland	Australia	Cape Town	0.00116316
Marine	Sriracha	Thailand	Cape Town	0.00115361
Marine	Port de L'Amitie	Mauritania	Cape Town	0.00112862
Marine	Gioia Tauro	Italy	Cape Town	0.00109472
Marine	Bata	Equatorial Guinea	Cape Town	0.00103306
Marine	Mersin	Turkey	Cape Town	0.00102156
Marine	Visakhapatnam	India	Cape Town	0.00101
Marine	Odessa	Ukraine	Cape Town	0.000988057
Marine	Longkou	China	Cape Town	0.000984306
Marine	Varna	Bulgaria	Cape Town	0.000971909
Marine	Ko Sichang	Thailand	Cape Town	0.000962931
Marine	Panjang	Indonesia	Cape Town	0.000942811
Marine	Ilichevsk	Ukraine	Cape Town	0.000933778
Marine	Mina Sulman	Bahrain	Cape Town	0.000927319
Marine	Nagoya	Japan	Cape Town	0.000900724
Marine	Pyeongtaek	South Korea	Cape Town	0.000888128
Marine	Laem Chabang	Thailand	Cape Town	0.000883927
Marine	Salvador	Brazil	Cape Town	0.000881863
Marine	Aviles	Spain	Cape Town	0.000847695
Marine	Barcelona	Spain	Cape Town	0.000837154
Marine	Kakinada	India	Cape Town	0.000807182
Marine	Mina Saqr	United Arab Emirates	Cape Town	0.0008034
Marine	Changi	Singapore	Cape Town	0.000794899
Marine	Scheveningen	Netherlands	Cape Town	0.000776577
Marine	Genoa	Italy	Cape Town	0.000763225
Marine	Sikka	India	Cape Town	0.000762079
Marine	Kobe	Japan	Cape Town	0.000758009
Marine	Jurong Port	Singapore	Cape Town	0.000754213
Marine	Casablanca	Morocco	Cape Town	0.000746847
Marine	Salaverry	Peru	Cape Town	0.000739856
Marine	Los Angeles	United States	Cape Town	0.000726247
Marine	Esbjerg	Denmark	Cape Town	0.000722788
Marine	Rijeka	Croatia	Cape Town	0.0007166
Marine	Townsville	Australia	Cape Town	0.000714442
Marine	Dammam	Saudi Arabia	Cape Town	0.000707338
Marine	Taichung	Taiwan	Cape Town	0.000702967
Marine	Conakry	Guinea	Cape Town	0.000700055
Marine	Gijon	Spain	Cape Town	0.000688687
Marine	Cameron	United States	Cape Town	0.00068521
Marine	Lianyungang	China	Cape Town	0.000683256
Marine	Santa Cruz de Tenerife	Spain	Cape Town	0.000677514
Marine	Holtenau	Germany	Cape Town	0.000672954
Marine	Marsaxlokk	Malta	Cape Town	0.00065579
Marine	Lanshan	China	Cape Town	0.000654863
Marine	Kurnell	Australia	Cape Town	0.000650982
Marine	Ambarli	Turkey	Cape Town	0.000645918
Marine	Long Beach	United States	Cape Town	0.000641317
Marine	Rizhao	China	Cape Town	0.000637268
Marine	Sitra	Bahrain	Cape Town	0.000633022
Marine	Yosu	South Korea	Cape Town	0.000626286
Marine	Fawley	United Kingdom	Cape Town	0.000616368
Marine	Paradip	India	Cape Town	0.00060639
Marine	La Spezia	Italy	Cape Town	0.000601968
Marine	Ravenna	Italy	Cape Town	0.000592761
Marine	Chaguaramas	Trinidad & Tobago	Cape Town	0.000579497
Marine	Marina di Carrara	Italy	Cape Town	0.00057532
Marine	Tubarao	Brazil	Cape Town	0.000573908
Marine	Vostochnyy	Russia	Cape Town	0.000565913
Marine	Veracruz	Mexico	Cape Town	0.000564643
Marine	Tuzla	Turkey	Cape Town	0.000549753
Marine	Kerch	Ukraine	Cape Town	0.000540336
Marine	Aden	Yemen	Cape Town	0.000535289
Marine	General San Martin	Peru	Cape Town	0.000527006
Marine	Dunkirk	France	Cape Town	0.000514303
Marine	Annaba	Algeria	Cape Town	0.000510912
Marine	Qinhuangdao	China	Cape Town	0.000506986
Marine	Mostaganem	Algeria	Cape Town	0.000497288
Marine	Ras Laffan	Qatar	Cape Town	0.000489995
Marine	New Mangalore	India	Cape Town	0.000489734
Marine	Kabil	Indonesia	Cape Town	0.000488629
Marine	Tyne	United Kingdom	Cape Town	0.000479954
Marine	Tuticorin	India	Cape Town	0.000477893
Marine	Chennai	India	Cape Town	0.000468093
Marine	Setubal	Portugal	Cape Town	0.000467983
Marine	Port Victoria	Seychelles	Cape Town	0.000467905
Marine	Zeebrugge	Belgium	Cape Town	0.000465202
Marine	Ras Tanura	Saudi Arabia	Cape Town	0.00045351
Marine	Amamapare	Indonesia	Cape Town	0.000453221
Marine	Tarragona	Spain	Cape Town	0.000446196
Marine	Subic Bay	Philippines	Cape Town	0.000445817
Marine	Nuuk	Greenland	Cape Town	0.000445426
Marine	Valencia	Spain	Cape Town	0.000442538
Marine	Dahej	India	Cape Town	0.000438914
Marine	Whyalla	Australia	Cape Town	0.000438116
Marine	Jinzhou	China	Cape Town	0.00041484
Marine	Santander	Spain	Cape Town	0.000414616
Marine	Manila	Philippines	Cape Town	0.00041106
Marine	Immingham	United Kingdom	Cape Town	0.000410026
Marine	Nakhodka	Russia	Cape Town	0.000403334
Marine	Karumba	Australia	Cape Town	0.000398563
[truncated: 4,552 more rows]
