# Supplementary material for: Prioritising surveillance for alien organisms transported as stowaways on ships travelling to South Africa
Source: PLoS One. 2017 Apr 5;12(4):e0173340. doi: 10.1371/journal.pone.0173340 (PMC5381868; doi:10.1371/journal.pone.0173340)
Supplement: S5 Table — (XLSX) [file pone.0173340.s015.xlsx]

## Sheet: Sheet1
Environment	Foreign_Port	Foreign_Country	South_African_Port	Season	Contribution_to_establishment_debt
Marine	Singapore	Singapore	Richards Bay	Autumn	0.337003
Marine	Fujairah	United Arab Emirates	Richards Bay	Autumn	0.144144
Marine	Maputo	Mozambique	Richards Bay	Autumn	0.134896
Marine	Port Klang	Malaysia	Richards Bay	Autumn	0.127417
Marine	Mombasa	Kenya	Richards Bay	Autumn	0.0634748
Marine	Dar es Salaam	Tanzania	Richards Bay	Autumn	0.0604396
Marine	Beira	Mozambique	Richards Bay	Autumn	0.0492644
Marine	Walvis Bay	Namibia	Richards Bay	Autumn	0.0467692
Marine	Mundra	India	Richards Bay	Autumn	0.0408629
Marine	Mumbai	India	Richards Bay	Autumn	0.0373611
Marine	Port Louis	Mauritius	Richards Bay	Autumn	0.0372372
Marine	Mina Saqr	United Arab Emirates	Richards Bay	Autumn	0.0360762
Marine	Dahej	India	Richards Bay	Autumn	0.0293342
Marine	Paradip	India	Richards Bay	Autumn	0.0281108
Marine	Krishnapatnam	India	Richards Bay	Autumn	0.0271587
Marine	Mormugao	India	Richards Bay	Autumn	0.0266303
Marine	Mesaieed	Qatar	Richards Bay	Autumn	0.0261687
Marine	Tuticorin	India	Richards Bay	Autumn	0.0228215
Marine	Suez	Egypt	Richards Bay	Autumn	0.022579
Marine	New Mangalore	India	Richards Bay	Autumn	0.0223875
Marine	Hong Kong	China	Richards Bay	Autumn	0.0222473
Marine	Dover	United Kingdom	Richards Bay	Autumn	0.0218333
Marine	Bunbury	Australia	Richards Bay	Autumn	0.0213885
Marine	Port Said	Egypt	Richards Bay	Autumn	0.0211368
Marine	Visakhapatnam	India	Richards Bay	Autumn	0.0197122
Marine	Satui	Indonesia	Richards Bay	Autumn	0.0193058
Marine	Mina Sulman	Bahrain	Richards Bay	Autumn	0.0193019
Marine	Luanda	Angola	Richards Bay	Autumn	0.019255
Marine	Hay Point	Australia	Richards Bay	Autumn	0.0188443
Marine	Jubail	Saudi Arabia	Richards Bay	Autumn	0.0176919
Marine	Kaohsiung	Taiwan	Richards Bay	Autumn	0.0165452
Marine	Montevideo	Uruguay	Richards Bay	Autumn	0.0160476
Marine	Ulsan	South Korea	Richards Bay	Autumn	0.0158617
Marine	Valletta	Malta	Richards Bay	Autumn	0.0133245
Marine	Pointe des Galets	Reunion	Richards Bay	Autumn	0.0119871
Marine	Gibraltar	Gibraltar	Richards Bay	Autumn	0.0119493
Marine	Karachi	Pakistan	Richards Bay	Autumn	0.0118182
Marine	Galveston	United States	Richards Bay	Autumn	0.0113064
Marine	Xiamen	China	Richards Bay	Autumn	0.0110173
Marine	Sitra	Bahrain	Richards Bay	Autumn	0.0107858
Marine	Khor Fakkan	United Arab Emirates	Richards Bay	Autumn	0.010311
Marine	Jurong Port	Singapore	Richards Bay	Autumn	0.0102033
Marine	Taichung	Taiwan	Richards Bay	Autumn	0.00981945
Marine	Istanbul	Turkey	Richards Bay	Autumn	0.00966901
Marine	Tanjung Bara	Indonesia	Richards Bay	Autumn	0.00965201
Marine	La Plata	Argentina	Richards Bay	Autumn	0.00953839
Marine	Ennore	India	Richards Bay	Autumn	0.00940444
Marine	Rizhao	China	Richards Bay	Autumn	0.00937032
Marine	Dammam	Saudi Arabia	Richards Bay	Autumn	0.00933892
Marine	Leixoes	Portugal	Richards Bay	Autumn	0.0090208
Marine	Lobito	Angola	Richards Bay	Autumn	0.00893092
Marine	Toamasina	Madagascar	Richards Bay	Autumn	0.00883898
Marine	Jorf Lasfar	Morocco	Richards Bay	Autumn	0.00874819
Marine	Bandar Imam Khomeini	Iran	Richards Bay	Autumn	0.0085526
Marine	Penang	Malaysia	Richards Bay	Autumn	0.00848621
Marine	Las Palmas	Spain	Richards Bay	Autumn	0.00830156
Marine	Colombo	Sri Lanka	Richards Bay	Autumn	0.00804699
Marine	Kota Baru	Indonesia	Richards Bay	Autumn	0.00759978
Marine	Beilun	China	Richards Bay	Autumn	0.00758909
Marine	Mar del Plata	Argentina	Richards Bay	Autumn	0.00756648
Marine	Tubarao	Brazil	Richards Bay	Autumn	0.00747956
Marine	Kobe	Japan	Richards Bay	Autumn	0.00746562
Marine	Tsukumi	Japan	Richards Bay	Autumn	0.00714282
Marine	Fremantle	Australia	Richards Bay	Autumn	0.00673727
Marine	Chennai	India	Richards Bay	Autumn	0.00672716
Marine	Pasir Gudang	Malaysia	Richards Bay	Autumn	0.00614588
Marine	Gresik	Indonesia	Richards Bay	Autumn	0.00603755
Marine	Qingdao	China	Richards Bay	Autumn	0.00585406
Marine	Sabine	United States	Richards Bay	Autumn	0.00578334
Marine	Bandar Abbas	Iran	Richards Bay	Autumn	0.00570325
Marine	Ube	Japan	Richards Bay	Autumn	0.00548988
Marine	Ras Laffan	Qatar	Richards Bay	Autumn	0.00527557
Marine	Pipavav	India	Richards Bay	Autumn	0.00525128
Marine	Port Kembla	Australia	Richards Bay	Autumn	0.0050878
Marine	Cotonou	Benin	Richards Bay	Autumn	0.00490974
Marine	Kakinada	India	Richards Bay	Autumn	0.00483978
Marine	Okpo	South Korea	Richards Bay	Autumn	0.00483876
Marine	Dhamra	India	Richards Bay	Autumn	0.0047888
Marine	Salalah	Oman	Richards Bay	Autumn	0.00470498
Marine	Lome	Togo	Richards Bay	Autumn	0.00469709
Marine	Port Muhammad Bin Qasim	Pakistan	Richards Bay	Autumn	0.00468816
Marine	Tema	Ghana	Richards Bay	Autumn	0.00465604
Marine	Ruwais	United Arab Emirates	Richards Bay	Autumn	0.00463342
Marine	Dubai	United Arab Emirates	Richards Bay	Autumn	0.00436828
Marine	Haikou	China	Richards Bay	Autumn	0.00420622
Marine	Salvador	Brazil	Richards Bay	Autumn	0.00393647
Marine	Dampier	Australia	Richards Bay	Autumn	0.00371092
Marine	Jakhau	India	Richards Bay	Autumn	0.00365878
Marine	Djibouti	Djibouti	Richards Bay	Autumn	0.00359564
Marine	Jeddah	Saudi Arabia	Richards Bay	Autumn	0.00349344
Marine	South Louisiana	United States	Richards Bay	Autumn	0.00346004
Marine	Hamriyah	United Arab Emirates	Richards Bay	Autumn	0.00345543
Marine	Sharjah	United Arab Emirates	Richards Bay	Autumn	0.0033426
Marine	Kashima	Japan	Richards Bay	Autumn	0.0032249
Marine	Cigading	Indonesia	Richards Bay	Autumn	0.00316448
Marine	Lanshan	China	Richards Bay	Autumn	0.00309733
Marine	Yosu	South Korea	Richards Bay	Autumn	0.00303766
Marine	Tangshan	China	Richards Bay	Autumn	0.00301264
Marine	Aqaba	Jordan	Richards Bay	Autumn	0.0029881
Marine	Taranto	Italy	Richards Bay	Autumn	0.00292591
Marine	Jinhae	South Korea	Richards Bay	Autumn	0.00285541
Marine	Ymuiden	Netherlands	Richards Bay	Autumn	0.00275242
Marine	Shuaiba	Kuwait	Richards Bay	Autumn	0.00267456
Marine	Mtwara	Tanzania	Richards Bay	Autumn	0.00253522
Marine	Tanga	Tanzania	Richards Bay	Autumn	0.00246715
Marine	Daesan	South Korea	Richards Bay	Autumn	0.00245365
Marine	Busan	South Korea	Richards Bay	Autumn	0.00229693
Marine	Moji	Japan	Richards Bay	Autumn	0.00225982
Marine	Kuala Tanjung	Indonesia	Richards Bay	Autumn	0.00221705
Marine	Port Okha	India	Richards Bay	Autumn	0.00211638
Marine	Takoradi	Ghana	Richards Bay	Autumn	0.00204148
Marine	Bandar Shahid Rejaie	Iran	Richards Bay	Autumn	0.00204061
Marine	Kakogawa	Japan	Richards Bay	Autumn	0.00188952
Marine	Cuxhaven	Germany	Richards Bay	Autumn	0.00188143
Marine	Balikpapan	Indonesia	Richards Bay	Autumn	0.00185671
Marine	Ishinomaki	Japan	Richards Bay	Autumn	0.00185429
Marine	Constantza	Romania	Richards Bay	Autumn	0.00184288
Marine	Sao Francisco do Sul	Brazil	Richards Bay	Autumn	0.00183591
Marine	Sikka	India	Richards Bay	Autumn	0.00177006
Marine	Europoort	Netherlands	Richards Bay	Autumn	0.00174866
Marine	Yantai	China	Richards Bay	Autumn	0.00168549
Marine	Tocopilla	Chile	Richards Bay	Autumn	0.0016519
Marine	Huasco	Chile	Richards Bay	Autumn	0.00162881
Marine	Vung Tau	Vietnam	Richards Bay	Autumn	0.0016119
Marine	Port Hedland	Australia	Richards Bay	Autumn	0.00160462
Marine	Valparaiso	Chile	Richards Bay	Autumn	0.001578
Marine	Iwakuni	Japan	Richards Bay	Autumn	0.00147581
Marine	Aden	Yemen	Richards Bay	Autumn	0.00145322
Marine	Hoping	Taiwan	Richards Bay	Autumn	0.00138126
Marine	Hibi	Japan	Richards Bay	Autumn	0.00137512
Marine	Pyeongtaek	South Korea	Richards Bay	Autumn	0.00136628
Marine	Rijeka	Croatia	Richards Bay	Autumn	0.00136139
Marine	Abu Dhabi	United Arab Emirates	Richards Bay	Autumn	0.00134975
Marine	Tuban	Indonesia	Richards Bay	Autumn	0.001317
Marine	Merak	Indonesia	Richards Bay	Autumn	0.00129667
Marine	Bayuquan	China	Richards Bay	Autumn	0.00127271
Marine	Kabil	Indonesia	Richards Bay	Autumn	0.00126636
Marine	Subic Bay	Philippines	Richards Bay	Autumn	0.00125794
Marine	Ravenna	Italy	Richards Bay	Autumn	0.00124932
Marine	Coronel	Chile	Richards Bay	Autumn	0.00123566
Marine	General San Martin	Peru	Richards Bay	Autumn	0.0012265
Marine	Luderitz	Namibia	Richards Bay	Autumn	0.00118238
Marine	Baltimore	United States	Richards Bay	Autumn	0.00112927
Marine	Ko Sichang	Thailand	Richards Bay	Autumn	0.00107777
Marine	Hook of Holland	Netherlands	Richards Bay	Autumn	0.0010492
Marine	Fukuyama	Japan	Richards Bay	Autumn	0.00104547
Marine	Salaverry	Peru	Richards Bay	Autumn	0.00101494
Marine	Majishan	China	Richards Bay	Autumn	0.000995016
Marine	Skagen	Denmark	Richards Bay	Autumn	0.000967092
Marine	Algeciras	Spain	Richards Bay	Autumn	0.000952372
Marine	Marsaxlokk	Malta	Richards Bay	Autumn	0.000931974
Marine	Lianyungang	China	Richards Bay	Autumn	0.000927101
Marine	Bayport	United States	Richards Bay	Autumn	0.000889098
Marine	Beiliang	China	Richards Bay	Autumn	0.000867665
Marine	Laem Chabang	Thailand	Richards Bay	Autumn	0.000852564
Marine	Manila	Philippines	Richards Bay	Autumn	0.000796629
Marine	Barbers Point	United States	Richards Bay	Autumn	0.000794821
Marine	Adabiya	Egypt	Richards Bay	Autumn	0.000753749
Marine	Santa Cruz de Tenerife	Spain	Richards Bay	Autumn	0.000742488
Marine	Callao	Peru	Richards Bay	Autumn	0.000707198
Marine	Dalian	China	Richards Bay	Autumn	0.000678559
Marine	Chaguaramas	Trinidad & Tobago	Richards Bay	Autumn	0.000657407
Marine	Ras Tanura	Saudi Arabia	Richards Bay	Autumn	0.000573442
Marine	Nakhodka	Russia	Richards Bay	Autumn	0.000543928
Marine	Yalova	Turkey	Richards Bay	Autumn	0.000537826
Marine	Nagoya	Japan	Richards Bay	Autumn	0.000533342
Marine	Honolulu	United States	Richards Bay	Autumn	0.00050581
Marine	Tokuyama	Japan	Richards Bay	Autumn	0.000466696
Marine	Yuzhnyy	Ukraine	Richards Bay	Autumn	0.000444019
Marine	Novorossiysk	Russia	Richards Bay	Autumn	0.000421548
Marine	Vostochnyy	Russia	Richards Bay	Autumn	0.000417011
Marine	Kerch	Ukraine	Richards Bay	Autumn	0.000354945
Marine	Odessa	Ukraine	Richards Bay	Autumn	0.000339765
Marine	Marseilles	France	Richards Bay	Autumn	0.000336889
Marine	Keelung	Taiwan	Richards Bay	Autumn	0.000293374
Marine	Ventspils	Latvia	Richards Bay	Autumn	3.90758e-05
Marine	Aioi	Japan	Richards Bay	Autumn	0
Marine	Ambon	Indonesia	Richards Bay	Autumn	0
Marine	Anyer	Indonesia	Richards Bay	Autumn	0
Marine	Barcelona	Spain	Richards Bay	Autumn	0
Marine	Beihai	China	Richards Bay	Autumn	0
Marine	Bluff	New Zealand	Richards Bay	Autumn	0
Marine	Cabedelo	Brazil	Richards Bay	Autumn	0
Marine	Caleta Coloso	Chile	Richards Bay	Autumn	0
Marine	Cape Cuvier	Australia	Richards Bay	Autumn	0
Marine	Castellon	Spain	Richards Bay	Autumn	0
Marine	Cebu	Philippines	Richards Bay	Autumn	0
Marine	Ceuta	Spain	Richards Bay	Autumn	0
Marine	Dakar	Senegal	Richards Bay	Autumn	0
Marine	Diliskelesi	Turkey	Richards Bay	Autumn	0
Marine	Donghae	South Korea	Richards Bay	Autumn	0
Marine	Dumai	Indonesia	Richards Bay	Autumn	0
Marine	El Dekheila	Egypt	Richards Bay	Autumn	0
Marine	Esbjerg	Denmark	Richards Bay	Autumn	0
Marine	Esperance	Australia	Richards Bay	Autumn	0
Marine	Fawley	United Kingdom	Richards Bay	Autumn	0
Marine	Fenit	Ireland	Richards Bay	Autumn	0
Marine	Fredericia	Denmark	Richards Bay	Autumn	0
Marine	Fuglafjordur	Faroe Is.	Richards Bay	Autumn	0
Marine	Gdynia	Poland	Richards Bay	Autumn	0
Marine	Genoa	Italy	Richards Bay	Autumn	0
Marine	Geraldton	Australia	Richards Bay	Autumn	0
Marine	Gwangyang	South Korea	Richards Bay	Autumn	0
Marine	Hachinohe	Japan	Richards Bay	Autumn	0
Marine	Hannan	Japan	Richards Bay	Autumn	0
Marine	Hereke	Turkey	Richards Bay	Autumn	0
Marine	Hodeidah	Yemen	Richards Bay	Autumn	0
Marine	Ilichevsk	Ukraine	Richards Bay	Autumn	0
Marine	Ilo	Peru	Richards Bay	Autumn	0
Marine	Imbituba	Brazil	Richards Bay	Autumn	0
Marine	Incheon	South Korea	Richards Bay	Autumn	0
Marine	Iskenderun	Turkey	Richards Bay	Autumn	0
Marine	Jinzhou	China	Richards Bay	Autumn	0
Marine	Kanda	Japan	Richards Bay	Autumn	0
Marine	Kinuura	Japan	Richards Bay	Autumn	0
Marine	Klaipeda	Lithuania	Richards Bay	Autumn	0
Marine	Kristiansund	Norway	Richards Bay	Autumn	0
Marine	La Nouvelle	France	Richards Bay	Autumn	0
Marine	Laizhou	China	Richards Bay	Autumn	0
Marine	Le Havre	France	Richards Bay	Autumn	0
Marine	Lirquen	Chile	Richards Bay	Autumn	0
Marine	Longkou	China	Richards Bay	Autumn	0
Marine	Mai-Liao	Taiwan	Richards Bay	Autumn	0
Marine	Mali Losinj	Croatia	Richards Bay	Autumn	0
Marine	Marina di Carrara	Italy	Richards Bay	Autumn	0
Marine	Mariveles	Philippines	Richards Bay	Autumn	0
Marine	Masinloc	Philippines	Richards Bay	Autumn	0
Marine	Mejillones	Chile	Richards Bay	Autumn	0
Marine	Mina al Ahmadi	Kuwait	Richards Bay	Autumn	0
Marine	Mizushima	Japan	Richards Bay	Autumn	0
Marine	Moroni	Comoros	Richards Bay	Autumn	0
Marine	Mostaganem	Algeria	Richards Bay	Autumn	0
Marine	Muara Pantai	Indonesia	Richards Bay	Autumn	0
Marine	Muroran	Japan	Richards Bay	Autumn	0
Marine	Onahama	Japan	Richards Bay	Autumn	0
Marine	Osaka	Japan	Richards Bay	Autumn	0
Marine	Paita	Peru	Richards Bay	Autumn	0
Marine	Pemba	Mozambique	Richards Bay	Autumn	0
Marine	Pensacola	United States	Richards Bay	Autumn	0
Marine	Piraeus	Greece	Richards Bay	Autumn	0
Marine	Point Central	Mauritania	Richards Bay	Autumn	0
Marine	Ponta do Ubu	Brazil	Richards Bay	Autumn	0
Marine	Port de Bouc	France	Richards Bay	Autumn	0
Marine	Port Giles	Australia	Richards Bay	Autumn	0
Marine	Port of Spain	Trinidad & Tobago	Richards Bay	Autumn	0
Marine	Porto Amboim	Angola	Richards Bay	Autumn	0
Marine	Porto Torres	Italy	Richards Bay	Autumn	0
Marine	Porto Vesme	Italy	Richards Bay	Autumn	0
Marine	Praia Mole	Brazil	Richards Bay	Autumn	0
Marine	Puerto Bayovar	Peru	Richards Bay	Autumn	0
Marine	Puerto Cabello	Venezuela	Richards Bay	Autumn	0
Marine	Quebec	Canada	Richards Bay	Autumn	0
Marine	Revadanda	India	Richards Bay	Autumn	0
Marine	Roberts Bank	Canada	Richards Bay	Autumn	0
Marine	Saleef	Yemen	Richards Bay	Autumn	0
Marine	San Ciprian	Spain	Richards Bay	Autumn	0
Marine	San Vicente	Chile	Richards Bay	Autumn	0
Marine	Savona	Italy	Richards Bay	Autumn	0
Marine	Sfax	Tunisia	Richards Bay	Autumn	0
Marine	Shantou	China	Richards Bay	Autumn	0
Marine	Shimonoseki	Japan	Richards Bay	Autumn	0
Marine	Shingu	Japan	Richards Bay	Autumn	0
Marine	Sillamae	Estonia	Richards Bay	Autumn	0
Marine	Sohar	Oman	Richards Bay	Autumn	0
Marine	Songxia	China	Richards Bay	Autumn	0
Marine	Sriracha	Thailand	Richards Bay	Autumn	0
Marine	Sungai Udang	Malaysia	Richards Bay	Autumn	0
Marine	Taboguilla Is.	Panama	Richards Bay	Autumn	0
Marine	Tacoma	United States	Richards Bay	Autumn	0
Marine	Tarragona	Spain	Richards Bay	Autumn	0
Marine	Tauranga	New Zealand	Richards Bay	Autumn	0
Marine	Texas City	United States	Richards Bay	Autumn	0
Marine	Thevenard	Australia	Richards Bay	Autumn	0
Marine	Timaru	New Zealand	Richards Bay	Autumn	0
Marine	Tongyong	South Korea	Richards Bay	Autumn	0
Marine	Toyama	Japan	Richards Bay	Autumn	0
Marine	Trincomalee	Sri Lanka	Richards Bay	Autumn	0
Marine	Tuapse	Russia	Richards Bay	Autumn	0
Marine	Tuzla	Turkey	Richards Bay	Autumn	0
Marine	Vanino	Russia	Richards Bay	Autumn	0
Marine	Veracruz	Mexico	Richards Bay	Autumn	0
Marine	Wallaroo	Australia	Richards Bay	Autumn	0
Marine	Weitou	China	Richards Bay	Autumn	0
Marine	Whyalla	Australia	Richards Bay	Autumn	0
Marine	Xiuyu	China	Richards Bay	Autumn	0
Marine	Zanzibar	Tanzania	Richards Bay	Autumn	0
Marine	Zeebrugge	Belgium	Richards Bay	Autumn	0
Marine	Zhangzhou	China	Richards Bay	Autumn	0
Marine	Zhenhai	China	Richards Bay	Autumn	0
Marine	Singapore	Singapore	Richards Bay	Spring	0.358318
Marine	Fujairah	United Arab Emirates	Richards Bay	Spring	0.256379
Marine	Port Klang	Malaysia	Richards Bay	Spring	0.211986
Marine	Maputo	Mozambique	Richards Bay	Spring	0.191085
Marine	Mombasa	Kenya	Richards Bay	Spring	0.0891828
Marine	Beira	Mozambique	Richards Bay	Spring	0.0707478
Marine	Port Said	Egypt	Richards Bay	Spring	0.0652524
Marine	Alang	India	Richards Bay	Spring	0.0644697
Marine	Dar es Salaam	Tanzania	Richards Bay	Spring	0.0545902
Marine	Mundra	India	Richards Bay	Spring	0.0509185
Marine	Mumbai	India	Richards Bay	Spring	0.0502571
Marine	Mesaieed	Qatar	Richards Bay	Spring	0.0447285
Marine	Jubail	Saudi Arabia	Richards Bay	Spring	0.0425394
Marine	Dahej	India	Richards Bay	Spring	0.0410451
Marine	Hong Kong	China	Richards Bay	Spring	0.0394676
Marine	Krishnapatnam	India	Richards Bay	Spring	0.0377534
Marine	Mina Saqr	United Arab Emirates	Richards Bay	Spring	0.0375913
Marine	Mina Sulman	Bahrain	Richards Bay	Spring	0.0363819
Marine	Dubai	United Arab Emirates	Richards Bay	Spring	0.0360492
Marine	Suez	Egypt	Richards Bay	Spring	0.0345875
Marine	Mormugao	India	Richards Bay	Spring	0.0325142
Marine	Istanbul	Turkey	Richards Bay	Spring	0.031555
Marine	Bunbury	Australia	Richards Bay	Spring	0.0310656
Marine	Paradip	India	Richards Bay	Spring	0.0306125
Marine	Visakhapatnam	India	Richards Bay	Spring	0.0295379
Marine	Sohar	Oman	Richards Bay	Spring	0.0281107
Marine	Karachi	Pakistan	Richards Bay	Spring	0.0272659
Marine	Port Louis	Mauritius	Richards Bay	Spring	0.0258422
Marine	Walvis Bay	Namibia	Richards Bay	Spring	0.024116
Marine	Valletta	Malta	Richards Bay	Spring	0.0238274
Marine	Khor Fakkan	United Arab Emirates	Richards Bay	Spring	0.0225329
Marine	Port Muhammad Bin Qasim	Pakistan	Richards Bay	Spring	0.0224636
Marine	New Mangalore	India	Richards Bay	Spring	0.0221623
Marine	Hay Point	Australia	Richards Bay	Spring	0.022035
Marine	Bandar Imam Khomeini	Iran	Richards Bay	Spring	0.0181939
Marine	Jorf Lasfar	Morocco	Richards Bay	Spring	0.0177923
Marine	Toamasina	Madagascar	Richards Bay	Spring	0.017636
Marine	Gibraltar	Gibraltar	Richards Bay	Spring	0.0174409
Marine	Tuticorin	India	Richards Bay	Spring	0.0171472
Marine	Sitra	Bahrain	Richards Bay	Spring	0.0167864
Marine	Montevideo	Uruguay	Richards Bay	Spring	0.0161139
Marine	Kaohsiung	Taiwan	Richards Bay	Spring	0.0160413
Marine	Dammam	Saudi Arabia	Richards Bay	Spring	0.0154057
Marine	Lome	Togo	Richards Bay	Spring	0.0144168
Marine	Ennore	India	Richards Bay	Spring	0.0133402
Marine	Algeciras	Spain	Richards Bay	Spring	0.0132453
Marine	La Plata	Argentina	Richards Bay	Spring	0.0129822
Marine	Pasir Gudang	Malaysia	Richards Bay	Spring	0.0124044
Marine	Colombo	Sri Lanka	Richards Bay	Spring	0.0124004
Marine	Abu Dhabi	United Arab Emirates	Richards Bay	Spring	0.0123428
Marine	Cotonou	Benin	Richards Bay	Spring	0.0121862
Marine	Ulsan	South Korea	Richards Bay	Spring	0.0120347
Marine	Salalah	Oman	Richards Bay	Spring	0.0116515
Marine	Galveston	United States	Richards Bay	Spring	0.0115575
Marine	Xiamen	China	Richards Bay	Spring	0.0112641
Marine	Satui	Indonesia	Richards Bay	Spring	0.0109215
Marine	Dhamra	India	Richards Bay	Spring	0.0108131
Marine	Penang	Malaysia	Richards Bay	Spring	0.0105209
Marine	Mar del Plata	Argentina	Richards Bay	Spring	0.00978207
Marine	Kerch	Ukraine	Richards Bay	Spring	0.00908682
Marine	Yantai	China	Richards Bay	Spring	0.00890094
Marine	Ras Tanura	Saudi Arabia	Richards Bay	Spring	0.00881826
Marine	Pointe des Galets	Reunion	Richards Bay	Spring	0.00871982
Marine	Pipavav	India	Richards Bay	Spring	0.00864985
Marine	Leixoes	Portugal	Richards Bay	Spring	0.0085188
Marine	Abbot Point	Australia	Richards Bay	Spring	0.0076417
Marine	Rizhao	China	Richards Bay	Spring	0.00746719
Marine	Qingdao	China	Richards Bay	Spring	0.00683497
Marine	Bandar Abbas	Iran	Richards Bay	Spring	0.0068166
Marine	Beilun	China	Richards Bay	Spring	0.00676659
Marine	Yosu	South Korea	Richards Bay	Spring	0.00659136
Marine	Vung Tau	Vietnam	Richards Bay	Spring	0.00657044
Marine	Novorossiysk	Russia	Richards Bay	Spring	0.00625675
Marine	Tubarao	Brazil	Richards Bay	Spring	0.00615718
Marine	Lianyungang	China	Richards Bay	Spring	0.00612093
Marine	Anyer	Indonesia	Richards Bay	Spring	0.00611955
Marine	Moji	Japan	Richards Bay	Spring	0.00596258
Marine	Kota Baru	Indonesia	Richards Bay	Spring	0.0058634
Marine	Taichung	Taiwan	Richards Bay	Spring	0.00582944
Marine	Cigading	Indonesia	Richards Bay	Spring	0.00569827
Marine	Fremantle	Australia	Richards Bay	Spring	0.00566241
Marine	Kakinada	India	Richards Bay	Spring	0.00534912
Marine	Bayuquan	China	Richards Bay	Spring	0.00534009
Marine	Bontang	Indonesia	Richards Bay	Spring	0.00533815
Marine	Nagoya	Japan	Richards Bay	Spring	0.00523606
Marine	Las Palmas	Spain	Richards Bay	Spring	0.00519127
Marine	Ube	Japan	Richards Bay	Spring	0.00510512
Marine	Ponta do Ubu	Brazil	Richards Bay	Spring	0.00503214
Marine	Bandar Shahid Rejaie	Iran	Richards Bay	Spring	0.00499884
Marine	Kavkaz	Russia	Richards Bay	Spring	0.0049138
Marine	Hazira	India	Richards Bay	Spring	0.00476722
Marine	Muara Pantai	Indonesia	Richards Bay	Spring	0.00476589
Marine	Kobe	Japan	Richards Bay	Spring	0.00470568
Marine	Pohang	South Korea	Richards Bay	Spring	0.00463065
Marine	Ko Sichang	Thailand	Richards Bay	Spring	0.00461263
Marine	Gwangyang	South Korea	Richards Bay	Spring	0.00460684
Marine	Dalian	China	Richards Bay	Spring	0.00456684
Marine	Sabine	United States	Richards Bay	Spring	0.0042984
Marine	Puerto Jose	Venezuela	Richards Bay	Spring	0.00416597
Marine	Sokhna	Egypt	Richards Bay	Spring	0.00416073
Marine	Port Hedland	Australia	Richards Bay	Spring	0.00407281
Marine	Shantou	China	Richards Bay	Spring	0.0040265
Marine	Sharjah	United Arab Emirates	Richards Bay	Spring	0.0040072
Marine	Ras Laffan	Qatar	Richards Bay	Spring	0.00395683
Marine	Lanshan	China	Richards Bay	Spring	0.00393998
Marine	Sriracha	Thailand	Richards Bay	Spring	0.00391169
Marine	Iskenderun	Turkey	Richards Bay	Spring	0.00366341
Marine	Cai Lan	Vietnam	Richards Bay	Spring	0.00360456
Marine	South Louisiana	United States	Richards Bay	Spring	0.00360115
Marine	Yuzhnyy	Ukraine	Richards Bay	Spring	0.00357849
Marine	Songxia	China	Richards Bay	Spring	0.0035699
Marine	Luderitz	Namibia	Richards Bay	Spring	0.00354945
Marine	Merak	Indonesia	Richards Bay	Spring	0.00353897
Marine	Skagen	Denmark	Richards Bay	Spring	0.00342539
Marine	Constantza	Romania	Richards Bay	Spring	0.00341534
Marine	Long Beach	United States	Richards Bay	Spring	0.00341345
Marine	Dampier	Australia	Richards Bay	Spring	0.00310653
Marine	Fawley	United Kingdom	Richards Bay	Spring	0.0030734
Marine	Tanjung Bara	Indonesia	Richards Bay	Spring	0.00303287
Marine	Kinuura	Japan	Richards Bay	Spring	0.0030309
Marine	Majishan	China	Richards Bay	Spring	0.00298245
Marine	Jurong Port	Singapore	Richards Bay	Spring	0.00291092
Marine	Tanjung Pelepas	Malaysia	Richards Bay	Spring	0.002862
Marine	Nemrut Bay	Turkey	Richards Bay	Spring	0.0027645
Marine	Piraeus	Greece	Richards Bay	Spring	0.0027363
Marine	Fukuyama	Japan	Richards Bay	Spring	0.00270769
Marine	Kabil	Indonesia	Richards Bay	Spring	0.00269172
Marine	Tangshan	China	Richards Bay	Spring	0.0026625
Marine	Beihai	China	Richards Bay	Spring	0.00263095
Marine	Mtwara	Tanzania	Richards Bay	Spring	0.00257517
Marine	Odessa	Ukraine	Richards Bay	Spring	0.00251223
Marine	Luanda	Angola	Richards Bay	Spring	0.00248209
Marine	Venice	Italy	Richards Bay	Spring	0.00245141
Marine	Tanga	Tanzania	Richards Bay	Spring	0.00235485
Marine	Ravenna	Italy	Richards Bay	Spring	0.00220335
Marine	Ymuiden	Netherlands	Richards Bay	Spring	0.00215613
Marine	Revadanda	India	Richards Bay	Spring	0.00214041
Marine	Niigata-Higashi	Japan	Richards Bay	Spring	0.00212348
Marine	Dighi	India	Richards Bay	Spring	0.00211113
Marine	Gresik	Indonesia	Richards Bay	Spring	0.00210234
Marine	Europoort	Netherlands	Richards Bay	Spring	0.00205034
Marine	Point Central	Mauritania	Richards Bay	Spring	0.00199733
Marine	Daesan	South Korea	Richards Bay	Spring	0.00186312
Marine	Vila do Conde	Brazil	Richards Bay	Spring	0.00181407
Marine	Tarakan	Indonesia	Richards Bay	Spring	0.0017213
Marine	Salvador	Brazil	Richards Bay	Spring	0.00170049
Marine	Nouadhibou	Mauritania	Richards Bay	Spring	0.00166836
Marine	Bozcaada	Turkey	Richards Bay	Spring	0.00157865
Marine	Saleef	Yemen	Richards Bay	Spring	0.00157781
Marine	Shimonoseki	Japan	Richards Bay	Spring	0.00157534
Marine	Tsukumi	Japan	Richards Bay	Spring	0.00151088
Marine	Port Sultan Qaboos	Oman	Richards Bay	Spring	0.00148762
Marine	Geraldton	Australia	Richards Bay	Spring	0.00147692
Marine	Hook of Holland	Netherlands	Richards Bay	Spring	0.00130257
Marine	Aqaba	Jordan	Richards Bay	Spring	0.00126343
Marine	Casablanca	Morocco	Richards Bay	Spring	0.00120292
Marine	Muroran	Japan	Richards Bay	Spring	0.0012
Marine	Pyeongtaek	South Korea	Richards Bay	Spring	0.001189
Marine	Hongay	Vietnam	Richards Bay	Spring	0.00116226
Marine	Zhenhai	China	Richards Bay	Spring	0.00114996
Marine	Subic Bay	Philippines	Richards Bay	Spring	0.00106122
Marine	Jeddah	Saudi Arabia	Richards Bay	Spring	0.00105559
Marine	Kanda	Japan	Richards Bay	Spring	0.00104025
Marine	Immingham	United Kingdom	Richards Bay	Spring	0.00102489
Marine	El Dekheila	Egypt	Richards Bay	Spring	0.000994691
Marine	Rijeka	Croatia	Richards Bay	Spring	0.000952286
Marine	Santa Cruz de Tenerife	Spain	Richards Bay	Spring	0.000949128
Marine	Tocopilla	Chile	Richards Bay	Spring	0.000943547
Marine	Townsville	Australia	Richards Bay	Spring	0.000928125
Marine	Genoa	Italy	Richards Bay	Spring	0.000921894
Marine	Hadong	South Korea	Richards Bay	Spring	0.000920699
Marine	Kiel	Germany	Richards Bay	Spring	0.000875224
Marine	Thessaloniki	Greece	Richards Bay	Spring	0.000863541
Marine	Laem Chabang	Thailand	Richards Bay	Spring	0.000844141
Marine	Jinzhou	China	Richards Bay	Spring	0.000813369
Marine	Tuzla	Turkey	Richards Bay	Spring	0.000775175
Marine	Tsu	Japan	Richards Bay	Spring	0.000730613
Marine	Kashima	Japan	Richards Bay	Spring	0.000677007
Marine	Port Kembla	Australia	Richards Bay	Spring	0.000640531
Marine	Yalova	Turkey	Richards Bay	Spring	0.000584781
Marine	Puerto Bayovar	Peru	Richards Bay	Spring	0.000553122
Marine	Altamira	Mexico	Richards Bay	Spring	0.000510511
Marine	Coronel	Chile	Richards Bay	Spring	0.000505992
Marine	Chennai	India	Richards Bay	Spring	0.000500895
Marine	Marina di Carrara	Italy	Richards Bay	Spring	0.000472813
Marine	Haifa	Israel	Richards Bay	Spring	0.000464981
Marine	Tauranga	New Zealand	Richards Bay	Spring	0.000464016
Marine	La Spezia	Italy	Richards Bay	Spring	0.000418812
Marine	Taean	South Korea	Richards Bay	Spring	0.000418486
Marine	Toyama	Japan	Richards Bay	Spring	0.0004005
Marine	Vostochnyy	Russia	Richards Bay	Spring	0.000378992
Marine	Ilichevsk	Ukraine	Richards Bay	Spring	0.00028693
Marine	Callao	Peru	Richards Bay	Spring	0.000279619
Marine	Klaipeda	Lithuania	Richards Bay	Spring	0.000252666
Marine	Kronshtadt	Russia	Richards Bay	Spring	9.95351e-05
Marine	Abu Zenima	Egypt	Richards Bay	Spring	0
Marine	Adabiya	Egypt	Richards Bay	Spring	0
Marine	Aden	Yemen	Richards Bay	Spring	0
Marine	Ajman	United Arab Emirates	Richards Bay	Spring	0
Marine	Akita	Japan	Richards Bay	Spring	0
Marine	Alcudia	Spain	Richards Bay	Spring	0
Marine	Ambon	Indonesia	Richards Bay	Spring	0
Marine	Antofagasta	Chile	Richards Bay	Spring	0
Marine	Argentia	Canada	Richards Bay	Spring	0
Marine	Arzew	Algeria	Richards Bay	Spring	0
Marine	Ashdod	Israel	Richards Bay	Spring	0
Marine	Augusta	Italy	Richards Bay	Spring	0
Marine	Balchik	Bulgaria	Richards Bay	Spring	0
Marine	Balikpapan	Indonesia	Richards Bay	Spring	0
Marine	Baltiysk	Russia	Richards Bay	Spring	0
Marine	Bandirma	Turkey	Richards Bay	Spring	0
Marine	Barcelona	Spain	Richards Bay	Spring	0
Marine	Bata	Equatorial Guinea	Richards Bay	Spring	0
Marine	Batu Ampar	Indonesia	Richards Bay	Spring	0
Marine	Batumi	Georgia	Richards Bay	Spring	0
Marine	Bay Bulls	Canada	Richards Bay	Spring	0
Marine	Bayport	United States	Richards Bay	Spring	0
Marine	Belawan	Indonesia	Richards Bay	Spring	0
Marine	Belem	Brazil	Richards Bay	Spring	0
Marine	Bintulu	Malaysia	Richards Bay	Spring	0
Marine	Bojonegara	Indonesia	Richards Bay	Spring	0
Marine	Brindisi	Italy	Richards Bay	Spring	0
Marine	Buenos Aires	Argentina	Richards Bay	Spring	0
Marine	Busan	South Korea	Richards Bay	Spring	0
Marine	Caleta Coloso	Chile	Richards Bay	Spring	0
Marine	Cam Pha	Vietnam	Richards Bay	Spring	0
Marine	Cameron	United States	Richards Bay	Spring	0
Marine	Canakkale	Turkey	Richards Bay	Spring	0
Marine	Caojing	China	Richards Bay	Spring	0
Marine	Ceuta	Spain	Richards Bay	Spring	0
Marine	Civitavecchia	Italy	Richards Bay	Spring	0
Marine	Crotone	Italy	Richards Bay	Spring	0
Marine	Cuxhaven	Germany	Richards Bay	Spring	0
Marine	Dakar	Senegal	Richards Bay	Spring	0
Marine	Diliskelesi	Turkey	Richards Bay	Spring	0
Marine	Donghae	South Korea	Richards Bay	Spring	0
Marine	Dunkirk	France	Richards Bay	Spring	0
Marine	Durres	Albania	Richards Bay	Spring	0
Marine	Esbjerg	Denmark	Richards Bay	Spring	0
Marine	Esperance	Australia	Richards Bay	Spring	0
Marine	Fethiye	Turkey	Richards Bay	Spring	0
Marine	Fortaleza	Brazil	Richards Bay	Spring	0
Marine	Gunsan	South Korea	Richards Bay	Spring	0
Marine	Halul Island Term.	Qatar	Richards Bay	Spring	0
Marine	Hamriyah	United Arab Emirates	Richards Bay	Spring	0
Marine	Hibi	Japan	Richards Bay	Spring	0
Marine	Holtenau	Germany	Richards Bay	Spring	0
Marine	Hoping	Taiwan	Richards Bay	Spring	0
Marine	Huasco	Chile	Richards Bay	Spring	0
Marine	Huizhou	China	Richards Bay	Spring	0
Marine	Imbituba	Brazil	Richards Bay	Spring	0
Marine	Itajai	Brazil	Richards Bay	Spring	0
Marine	Kakogawa	Japan	Richards Bay	Spring	0
Marine	Kalba	United Arab Emirates	Richards Bay	Spring	0
Marine	Kanazawa	Japan	Richards Bay	Spring	0
Marine	Karwar	India	Richards Bay	Spring	0
Marine	Kasaoka	Japan	Richards Bay	Spring	0
Marine	Keelung	Taiwan	Richards Bay	Spring	0
Marine	Kemaman	Malaysia	Richards Bay	Spring	0
Marine	Koper	Slovenia	Richards Bay	Spring	0
Marine	Kpeme	Togo	Richards Bay	Spring	0
Marine	La Rochelle	France	Richards Bay	Spring	0
Marine	Le Havre	France	Richards Bay	Spring	0
Marine	Longkou	China	Richards Bay	Spring	0
Marine	Los Angeles	United States	Richards Bay	Spring	0
Marine	Lucinda	Australia	Richards Bay	Spring	0
Marine	Mai-Liao	Taiwan	Richards Bay	Spring	0
Marine	Mariupol	Ukraine	Richards Bay	Spring	0
Marine	Marsaxlokk	Malta	Richards Bay	Spring	0
Marine	Matarani	Peru	Richards Bay	Spring	0
Marine	Matsushima	Japan	Richards Bay	Spring	0
Marine	Mawan	China	Richards Bay	Spring	0
Marine	Mega	Japan	Richards Bay	Spring	0
Marine	Mina al Fahal	Oman	Richards Bay	Spring	0
Marine	Mohammedia	Morocco	Richards Bay	Spring	0
Marine	Mokpo	South Korea	Richards Bay	Spring	0
Marine	Morehead City	United States	Richards Bay	Spring	0
Marine	Nador	Morocco	Richards Bay	Spring	0
Marine	Nanao	Japan	Richards Bay	Spring	0
Marine	Niihama	Japan	Richards Bay	Spring	0
Marine	Nyborg	Denmark	Richards Bay	Spring	0
Marine	Ochakov	Ukraine	Richards Bay	Spring	0
Marine	Ofunato	Japan	Richards Bay	Spring	0
Marine	Onslow	Australia	Richards Bay	Spring	0
Marine	Osaka	Japan	Richards Bay	Spring	0
Marine	Pagbilao	Philippines	Richards Bay	Spring	0
Marine	Panjang	Indonesia	Richards Bay	Spring	0
Marine	Pemba	Mozambique	Richards Bay	Spring	0
Marine	Penglai	China	Richards Bay	Spring	0
Marine	Point Fortin	Trinidad & Tobago	Richards Bay	Spring	0
Marine	Point Lisas	Trinidad & Tobago	Richards Bay	Spring	0
Marine	Porbandar	India	Richards Bay	Spring	0
Marine	Port Cartier	Canada	Richards Bay	Spring	0
Marine	Port Lincoln	Australia	Richards Bay	Spring	0
Marine	Port Walcott	Australia	Richards Bay	Spring	0
Marine	Pozzallo	Italy	Richards Bay	Spring	0
Marine	Preveza	Greece	Richards Bay	Spring	0
Marine	Qinhuangdao	China	Richards Bay	Spring	0
Marine	Quebec	Canada	Richards Bay	Spring	0
Marine	Ruwais	United Arab Emirates	Richards Bay	Spring	0
Marine	Saiki	Japan	Richards Bay	Spring	0
Marine	Salerno	Italy	Richards Bay	Spring	0
Marine	Samchonpo	South Korea	Richards Bay	Spring	0
Marine	Samsun	Turkey	Richards Bay	Spring	0
Marine	Sao Francisco do Sul	Brazil	Richards Bay	Spring	0
Marine	Sao Sebastiao	Brazil	Richards Bay	Spring	0
Marine	Seven Islands	Canada	Richards Bay	Spring	0
Marine	Shanhaiguan	China	Richards Bay	Spring	0
Marine	Shekou	China	Richards Bay	Spring	0
Marine	Shibushi	Japan	Richards Bay	Spring	0
Marine	Shimizu	Japan	Richards Bay	Spring	0
Marine	Shuidong	China	Richards Bay	Spring	0
Marine	Sikka	India	Richards Bay	Spring	0
Marine	Slagen	Norway	Richards Bay	Spring	0
Marine	St. Eustatius	St. Kitts & Nevis	Richards Bay	Spring	0
Marine	St. Michiel's Bay	Netherlands Antilles	Richards Bay	Spring	0
Marine	Sungai Udang	Malaysia	Richards Bay	Spring	0
Marine	Susaki	Japan	Richards Bay	Spring	0
Marine	Tangier	Morocco	Richards Bay	Spring	0
Marine	Tanjung Langsat	Malaysia	Richards Bay	Spring	0
Marine	Taranto	Italy	Richards Bay	Spring	0
Marine	Tema	Ghana	Richards Bay	Spring	0
Marine	Tokuyama	Japan	Richards Bay	Spring	0
Marine	Tolagnaro	Madagascar	Richards Bay	Spring	0
Marine	Tomakomai	Japan	Richards Bay	Spring	0
Marine	Tongyong	South Korea	Richards Bay	Spring	0
Marine	Toros Gubre	Turkey	Richards Bay	Spring	0
Marine	Tramandai	Brazil	Richards Bay	Spring	0
Marine	Ust-Luga	Russia	Richards Bay	Spring	0
Marine	Uusikaupunki	Finland	Richards Bay	Spring	0
Marine	Wallaroo	Australia	Richards Bay	Spring	0
Marine	Xiuyu	China	Richards Bay	Spring	0
Marine	Yokosuka	Japan	Richards Bay	Spring	0
Marine	Zanzibar	Tanzania	Richards Bay	Spring	0
Marine	Zirku Is.	United Arab Emirates	Richards Bay	Spring	0
Marine	Singapore	Singapore	Richards Bay	Summer	0.4594
Marine	Port Klang	Malaysia	Richards Bay	Summer	0.187389
Marine	Fujairah	United Arab Emirates	Richards Bay	Summer	0.181
Marine	Maputo	Mozambique	Richards Bay	Summer	0.157224
Marine	Mombasa	Kenya	Richards Bay	Summer	0.0825269
Marine	Dar es Salaam	Tanzania	Richards Bay	Summer	0.0790943
Marine	Mumbai	India	Richards Bay	Summer	0.0490637
Marine	Port Said	Egypt	Richards Bay	Summer	0.0455729
Marine	Krishnapatnam	India	Richards Bay	Summer	0.0432729
Marine	Hong Kong	China	Richards Bay	Summer	0.0411054
Marine	Beira	Mozambique	Richards Bay	Summer	0.0357784
Marine	Mormugao	India	Richards Bay	Summer	0.0350963
Marine	Dahej	India	Richards Bay	Summer	0.0344791
Marine	Walvis Bay	Namibia	Richards Bay	Summer	0.0314444
Marine	Bunbury	Australia	Richards Bay	Summer	0.0299238
Marine	Mina Saqr	United Arab Emirates	Richards Bay	Summer	0.0292563
Marine	Port Louis	Mauritius	Richards Bay	Summer	0.0288322
Marine	Suez	Egypt	Richards Bay	Summer	0.0276481
Marine	Dubai	United Arab Emirates	Richards Bay	Summer	0.0276
Marine	Jubail	Saudi Arabia	Richards Bay	Summer	0.0260829
Marine	Alang	India	Richards Bay	Summer	0.0259872
Marine	Visakhapatnam	India	Richards Bay	Summer	0.0258141
Marine	Paradip	India	Richards Bay	Summer	0.0240015
Marine	Bandar Imam Khomeini	Iran	Richards Bay	Summer	0.0223288
Marine	Colombo	Sri Lanka	Richards Bay	Summer	0.0216679
Marine	Toamasina	Madagascar	Richards Bay	Summer	0.0205489
Marine	Valletta	Malta	Richards Bay	Summer	0.0203865
Marine	New Mangalore	India	Richards Bay	Summer	0.0184224
Marine	Ulsan	South Korea	Richards Bay	Summer	0.0171629
Marine	Kakinada	India	Richards Bay	Summer	0.0163124
Marine	Pasir Gudang	Malaysia	Richards Bay	Summer	0.0162713
Marine	Dover	United Kingdom	Richards Bay	Summer	0.0162529
Marine	Karachi	Pakistan	Richards Bay	Summer	0.016176
Marine	Kaohsiung	Taiwan	Richards Bay	Summer	0.0157957
Marine	Gibraltar	Gibraltar	Richards Bay	Summer	0.0155303
Marine	Mesaieed	Qatar	Richards Bay	Summer	0.0152381
Marine	Mundra	India	Richards Bay	Summer	0.0150581
Marine	Rizhao	China	Richards Bay	Summer	0.0144985
Marine	Satui	Indonesia	Richards Bay	Summer	0.0143625
Marine	Xiamen	China	Richards Bay	Summer	0.0143216
Marine	Hay Point	Australia	Richards Bay	Summer	0.0142334
Marine	Algeciras	Spain	Richards Bay	Summer	0.0140799
Marine	Abu Dhabi	United Arab Emirates	Richards Bay	Summer	0.0138634
Marine	Sitra	Bahrain	Richards Bay	Summer	0.0135487
Marine	Cotonou	Benin	Richards Bay	Summer	0.0135413
Marine	Dammam	Saudi Arabia	Richards Bay	Summer	0.0129808
Marine	Port Muhammad Bin Qasim	Pakistan	Richards Bay	Summer	0.0128703
Marine	Istanbul	Turkey	Richards Bay	Summer	0.0128679
Marine	Pipavav	India	Richards Bay	Summer	0.0127276
Marine	Mar del Plata	Argentina	Richards Bay	Summer	0.0126425
Marine	Kota Baru	Indonesia	Richards Bay	Summer	0.0126054
Marine	Dhamra	India	Richards Bay	Summer	0.0120248
Marine	Lome	Togo	Richards Bay	Summer	0.0114629
Marine	Beilun	China	Richards Bay	Summer	0.0111727
Marine	Mina Sulman	Bahrain	Richards Bay	Summer	0.0110337
Marine	Jorf Lasfar	Morocco	Richards Bay	Summer	0.010626
Marine	Balikpapan	Indonesia	Richards Bay	Summer	0.0105717
Marine	Khor Fakkan	United Arab Emirates	Richards Bay	Summer	0.00992656
Marine	Vung Tau	Vietnam	Richards Bay	Summer	0.00979458
Marine	Lianyungang	China	Richards Bay	Summer	0.00943231
Marine	Luderitz	Namibia	Richards Bay	Summer	0.00925581
Marine	Fremantle	Australia	Richards Bay	Summer	0.00917687
Marine	La Plata	Argentina	Richards Bay	Summer	0.00905769
Marine	Ennore	India	Richards Bay	Summer	0.00891091
Marine	Qingdao	China	Richards Bay	Summer	0.00890925
Marine	Lobito	Angola	Richards Bay	Summer	0.00863502
Marine	Taichung	Taiwan	Richards Bay	Summer	0.0085091
Marine	Port Hedland	Australia	Richards Bay	Summer	0.00829457
Marine	Penang	Malaysia	Richards Bay	Summer	0.00801962
Marine	Leixoes	Portugal	Richards Bay	Summer	0.00784956
Marine	Kobe	Japan	Richards Bay	Summer	0.00782134
Marine	Luanda	Angola	Richards Bay	Summer	0.00765085
Marine	Las Palmas	Spain	Richards Bay	Summer	0.00760982
Marine	Sohar	Oman	Richards Bay	Summer	0.00721947
Marine	South Louisiana	United States	Richards Bay	Summer	0.00716887
Marine	Yosu	South Korea	Richards Bay	Summer	0.00713958
Marine	Lanshan	China	Richards Bay	Summer	0.00688421
Marine	Moji	Japan	Richards Bay	Summer	0.00672368
Marine	Gresik	Indonesia	Richards Bay	Summer	0.00658195
Marine	Montevideo	Uruguay	Richards Bay	Summer	0.00653828
Marine	Majishan	China	Richards Bay	Summer	0.00648587
Marine	Tuticorin	India	Richards Bay	Summer	0.00638241
Marine	Salalah	Oman	Richards Bay	Summer	0.00630581
Marine	Anyer	Indonesia	Richards Bay	Summer	0.00612464
Marine	Galveston	United States	Richards Bay	Summer	0.00609
Marine	Tangshan	China	Richards Bay	Summer	0.00601359
Marine	Hook of Holland	Netherlands	Richards Bay	Summer	0.00549255
Marine	Panjang	Indonesia	Richards Bay	Summer	0.00540644
Marine	Pointe des Galets	Reunion	Richards Bay	Summer	0.00522098
Marine	Cigading	Indonesia	Richards Bay	Summer	0.00512696
Marine	Abbot Point	Australia	Richards Bay	Summer	0.00498669
Marine	Ras Tanura	Saudi Arabia	Richards Bay	Summer	0.00485961
Marine	Ube	Japan	Richards Bay	Summer	0.00482218
Marine	Djibouti	Djibouti	Richards Bay	Summer	0.00449822
Marine	Dampier	Australia	Richards Bay	Summer	0.00430304
Marine	Port Sultan Qaboos	Oman	Richards Bay	Summer	0.00426559
Marine	Busan	South Korea	Richards Bay	Summer	0.00421971
Marine	Haikou	China	Richards Bay	Summer	0.00412107
Marine	Daesan	South Korea	Richards Bay	Summer	0.00410708
Marine	Port Kembla	Australia	Richards Bay	Summer	0.00409934
Marine	Gwangyang	South Korea	Richards Bay	Summer	0.00376876
Marine	Yantai	China	Richards Bay	Summer	0.00356777
Marine	Tsukumi	Japan	Richards Bay	Summer	0.00354
Marine	Novorossiysk	Russia	Richards Bay	Summer	0.00339566
Marine	Fukuyama	Japan	Richards Bay	Summer	0.00332104
Marine	Sharjah	United Arab Emirates	Richards Bay	Summer	0.00330367
Marine	Sabine	United States	Richards Bay	Summer	0.00318244
Marine	Qinhuangdao	China	Richards Bay	Summer	0.00313339
Marine	Okpo	South Korea	Richards Bay	Summer	0.00290974
Marine	Salvador	Brazil	Richards Bay	Summer	0.00289888
Marine	Hoping	Taiwan	Richards Bay	Summer	0.00285042
Marine	Kuantan	Malaysia	Richards Bay	Summer	0.00276897
Marine	Kakogawa	Japan	Richards Bay	Summer	0.00265087
Marine	Muara Pantai	Indonesia	Richards Bay	Summer	0.00264629
Marine	Imbituba	Brazil	Richards Bay	Summer	0.00260716
Marine	Port Walcott	Australia	Richards Bay	Summer	0.00254279
Marine	Male	Maldives	Richards Bay	Summer	0.00251794
Marine	Whyalla	Australia	Richards Bay	Summer	0.00245727
Marine	Callao	Peru	Richards Bay	Summer	0.00244264
Marine	Dalian	China	Richards Bay	Summer	0.00238088
Marine	Bayuquan	China	Richards Bay	Summer	0.00235129
Marine	Geraldton	Australia	Richards Bay	Summer	0.0022953
Marine	Dumai	Indonesia	Richards Bay	Summer	0.0022321
Marine	Marsaxlokk	Malta	Richards Bay	Summer	0.00215922
Marine	Mai-Liao	Taiwan	Richards Bay	Summer	0.00212834
Marine	Shuaiba	Kuwait	Richards Bay	Summer	0.00207174
Marine	Hazira	India	Richards Bay	Summer	0.00204004
Marine	Europoort	Netherlands	Richards Bay	Summer	0.00199518
Marine	Ko Sichang	Thailand	Richards Bay	Summer	0.00191964
Marine	Shimonoseki	Japan	Richards Bay	Summer	0.00187959
Marine	Pyeongtaek	South Korea	Richards Bay	Summer	0.00168408
Marine	Kerch	Ukraine	Richards Bay	Summer	0.00163238
Marine	Incheon	South Korea	Richards Bay	Summer	0.00162393
Marine	Tema	Ghana	Richards Bay	Summer	0.00156607
Marine	Skagen	Denmark	Richards Bay	Summer	0.00154399
Marine	Le Havre	France	Richards Bay	Summer	0.00148369
Marine	Manila	Philippines	Richards Bay	Summer	0.0014635
Marine	Tanjung Bara	Indonesia	Richards Bay	Summer	0.00144836
Marine	Zhenhai	China	Richards Bay	Summer	0.0014445
Marine	Sikka	India	Richards Bay	Summer	0.00144304
Marine	Port Sudan	Sudan	Richards Bay	Summer	0.00140453
Marine	Saiki	Japan	Richards Bay	Summer	0.00137655
Marine	Jinhae	South Korea	Richards Bay	Summer	0.00137346
Marine	Tubarao	Brazil	Richards Bay	Summer	0.00137278
Marine	Haifa	Israel	Richards Bay	Summer	0.00137256
Marine	Long Beach	United States	Richards Bay	Summer	0.00130614
Marine	Eden	Australia	Richards Bay	Summer	0.00129214
Marine	Jeddah	Saudi Arabia	Richards Bay	Summer	0.00123525
Marine	Rijeka	Croatia	Richards Bay	Summer	0.00123376
Marine	Iwakuni	Japan	Richards Bay	Summer	0.00122256
Marine	Yalova	Turkey	Richards Bay	Summer	0.00117578
Marine	Kavkaz	Russia	Richards Bay	Summer	0.00115517
Marine	Kanda	Japan	Richards Bay	Summer	0.00115171
Marine	Changi	Singapore	Richards Bay	Summer	0.00113529
Marine	Pohang	South Korea	Richards Bay	Summer	0.00110219
Marine	Longkou	China	Richards Bay	Summer	0.00106386
Marine	Esperance	Australia	Richards Bay	Summer	0.0010531
Marine	Niihama	Japan	Richards Bay	Summer	0.00101135
Marine	Cagliari	Italy	Richards Bay	Summer	0.000994312
Marine	Genoa	Italy	Richards Bay	Summer	0.000969738
Marine	Shantou	China	Richards Bay	Summer	0.00095435
Marine	Cai Lan	Vietnam	Richards Bay	Summer	0.000953171
Marine	Kasaoka	Japan	Richards Bay	Summer	0.000943012
Marine	Kiel	Germany	Richards Bay	Summer	0.000929015
Marine	Hongay	Vietnam	Richards Bay	Summer	0.000922424
Marine	Holtenau	Germany	Richards Bay	Summer	0.000921208
Marine	Merak	Indonesia	Richards Bay	Summer	0.000900129
Marine	Matsuura	Japan	Richards Bay	Summer	0.000895244
Marine	Bayport	United States	Richards Bay	Summer	0.000767452
Marine	Jurong Port	Singapore	Richards Bay	Summer	0.000764142
Marine	Tuapse	Russia	Richards Bay	Summer	0.000738072
Marine	Constantza	Romania	Richards Bay	Summer	0.000727977
Marine	Cuxhaven	Germany	Richards Bay	Summer	0.000657714
Marine	Laizhou	China	Richards Bay	Summer	0.000641005
Marine	Huasco	Chile	Richards Bay	Summer	0.0005693
Marine	Nanaimo	Canada	Richards Bay	Summer	0.000563746
Marine	Texas City	United States	Richards Bay	Summer	0.000466978
Marine	Aarhus	Denmark	Richards Bay	Summer	0.000394377
Marine	Tachibana	Japan	Richards Bay	Summer	0.000375663
Marine	Yuzhnyy	Ukraine	Richards Bay	Summer	0.000368369
Marine	Tarragona	Spain	Richards Bay	Summer	0.000335397
Marine	Beiliang	China	Richards Bay	Summer	0.000324666
Marine	Falmouth	United Kingdom	Richards Bay	Summer	0.000309652
Marine	Marina di Carrara	Italy	Richards Bay	Summer	0.000261152
Marine	Baltimore	United States	Richards Bay	Summer	0.000261062
Marine	Coronel	Chile	Richards Bay	Summer	0.000192031
Marine	Karlshamn	Sweden	Richards Bay	Summer	9.54829e-05
Marine	Klaipeda	Lithuania	Richards Bay	Summer	6.39435e-05
Marine	Aden	Yemen	Richards Bay	Summer	0
Marine	Akita	Japan	Richards Bay	Summer	0
Marine	Annaba	Algeria	Richards Bay	Summer	0
Marine	Antifer	France	Richards Bay	Summer	0
Marine	Aqaba	Jordan	Richards Bay	Summer	0
Marine	Ashdod	Israel	Richards Bay	Summer	0
Marine	Aviles	Spain	Richards Bay	Summer	0
Marine	Avola	Italy	Richards Bay	Summer	0
Marine	Baku	Azerbaijan	Richards Bay	Summer	0
Marine	Baltiysk	Russia	Richards Bay	Summer	0
Marine	Banana	Congo, DRC	Richards Bay	Summer	0
Marine	Bandar Abbas	Iran	Richards Bay	Summer	0
Marine	Bandar Shahid Rejaie	Iran	Richards Bay	Summer	0
Marine	Barcelona	Spain	Richards Bay	Summer	0
Marine	Batu Ampar	Indonesia	Richards Bay	Summer	0
Marine	Beihai	China	Richards Bay	Summer	0
Marine	Bejaia	Algeria	Richards Bay	Summer	0
Marine	Bintulu	Malaysia	Richards Bay	Summer	0
Marine	Bontang	Indonesia	Richards Bay	Summer	0
Marine	Buenos Aires	Argentina	Richards Bay	Summer	0
Marine	Burnie	Australia	Richards Bay	Summer	0
Marine	Cape Cuvier	Australia	Richards Bay	Summer	0
Marine	Casablanca	Morocco	Richards Bay	Summer	0
Marine	Castellon	Spain	Richards Bay	Summer	0
Marine	Ceuta	Spain	Richards Bay	Summer	0
Marine	Chennai	India	Richards Bay	Summer	0
Marine	Chiwan	China	Richards Bay	Summer	0
Marine	Corinto	Nicaragua	Richards Bay	Summer	0
Marine	Dakar	Senegal	Richards Bay	Summer	0
Marine	Davao	Philippines	Richards Bay	Summer	0
Marine	Diliskelesi	Turkey	Richards Bay	Summer	0
Marine	Dunkirk	France	Richards Bay	Summer	0
Marine	Duqm	Oman	Richards Bay	Summer	0
Marine	Fawley	United Kingdom	Richards Bay	Summer	0
Marine	Gefle	Sweden	Richards Bay	Summer	0
Marine	Gemlik	Turkey	Richards Bay	Summer	0
Marine	Gunsan	South Korea	Richards Bay	Summer	0
Marine	Hachinohe	Japan	Richards Bay	Summer	0
Marine	Hadera	Israel	Richards Bay	Summer	0
Marine	Hadong	South Korea	Richards Bay	Summer	0
Marine	Hannan	Japan	Richards Bay	Summer	0
Marine	Hereke	Turkey	Richards Bay	Summer	0
Marine	Hibi	Japan	Richards Bay	Summer	0
Marine	Hikari	Japan	Richards Bay	Summer	0
Marine	Huludao	China	Richards Bay	Summer	0
Marine	Ishinomaki	Japan	Richards Bay	Summer	0
Marine	Itozaki	Japan	Richards Bay	Summer	0
Marine	Izmir	Turkey	Richards Bay	Summer	0
Marine	Jawaharlal Nehru	India	Richards Bay	Summer	0
Marine	Kabil	Indonesia	Richards Bay	Summer	0
Marine	Kalamata	Greece	Richards Bay	Summer	0
Marine	Kashima	Japan	Richards Bay	Summer	0
Marine	Kiire	Japan	Richards Bay	Summer	0
Marine	Koper	Slovenia	Richards Bay	Summer	0
Marine	Kuala Tanjung	Indonesia	Richards Bay	Summer	0
Marine	Kwajalein	Marshall Is.	Richards Bay	Summer	0
Marine	La Spezia	Italy	Richards Bay	Summer	0
Marine	Laem Chabang	Thailand	Richards Bay	Summer	0
Marine	Lazaro Cardenas	Mexico	Richards Bay	Summer	0
Marine	Lucinda	Australia	Richards Bay	Summer	0
Marine	Mackay	Australia	Richards Bay	Summer	0
Marine	Mahajanga	Madagascar	Richards Bay	Summer	0
Marine	Makassar	Indonesia	Richards Bay	Summer	0
Marine	Malacca	Malaysia	Richards Bay	Summer	0
Marine	Matsushima	Japan	Richards Bay	Summer	0
Marine	Mejillones	Chile	Richards Bay	Summer	0
Marine	Mizushima	Japan	Richards Bay	Summer	0
Marine	Morehead City	United States	Richards Bay	Summer	0
Marine	Moroni	Comoros	Richards Bay	Summer	0
Marine	Mtwara	Tanzania	Richards Bay	Summer	0
Marine	Muroran	Japan	Richards Bay	Summer	0
Marine	Muuga	Estonia	Richards Bay	Summer	0
Marine	Nanhui	China	Richards Bay	Summer	0
Marine	Odessa	Ukraine	Richards Bay	Summer	0
Marine	Onahama	Japan	Richards Bay	Summer	0
Marine	Onslow	Australia	Richards Bay	Summer	0
Marine	Oran	Algeria	Richards Bay	Summer	0
Marine	Ortona	Italy	Richards Bay	Summer	0
Marine	Pagbilao	Philippines	Richards Bay	Summer	0
Marine	Pemba	Mozambique	Richards Bay	Summer	0
Marine	Penglai	China	Richards Bay	Summer	0
Marine	Piraeus	Greece	Richards Bay	Summer	0
Marine	Point Central	Mauritania	Richards Bay	Summer	0
Marine	Ponta do Ubu	Brazil	Richards Bay	Summer	0
Marine	Porbandar	India	Richards Bay	Summer	0
Marine	Port Cartier	Canada	Richards Bay	Summer	0
Marine	Port Dickson	Malaysia	Richards Bay	Summer	0
Marine	Port Gentil	Gabon	Richards Bay	Summer	0
Marine	Port Okha	India	Richards Bay	Summer	0
Marine	Porto Amboim	Angola	Richards Bay	Summer	0
Marine	Prachuap	Thailand	Richards Bay	Summer	0
Marine	Prince Rupert	Canada	Richards Bay	Summer	0
Marine	Puerto Bayovar	Peru	Richards Bay	Summer	0
Marine	Puerto Cabello	Venezuela	Richards Bay	Summer	0
Marine	Puerto Jose	Venezuela	Richards Bay	Summer	0
Marine	Qadimah	Saudi Arabia	Richards Bay	Summer	0
Marine	Ravenna	Italy	Richards Bay	Summer	0
Marine	Riga	Latvia	Richards Bay	Summer	0
Marine	Roberts Bank	Canada	Richards Bay	Summer	0
Marine	Ruwais	United Arab Emirates	Richards Bay	Summer	0
Marine	Saganoseki	Japan	Richards Bay	Summer	0
Marine	Saipan Is.	Northern Mariana Is.	Richards Bay	Summer	0
Marine	Salerno	Italy	Richards Bay	Summer	0
Marine	Sampit	Indonesia	Richards Bay	Summer	0
Marine	Sanbaimen	China	Richards Bay	Summer	0
Marine	Sangi	Philippines	Richards Bay	Summer	0
Marine	Sekupang	Indonesia	Richards Bay	Summer	0
Marine	Shanhaiguan	China	Richards Bay	Summer	0
Marine	Shibushi	Japan	Richards Bay	Summer	0
Marine	Sines	Portugal	Richards Bay	Summer	0
Marine	Songxia	China	Richards Bay	Summer	0
Marine	Sriracha	Thailand	Richards Bay	Summer	0
Marine	Subic Bay	Philippines	Richards Bay	Summer	0
Marine	Sungei Pakning	Indonesia	Richards Bay	Summer	0
Marine	Susaki	Japan	Richards Bay	Summer	0
Marine	Tahuna	Indonesia	Richards Bay	Summer	0
Marine	Takoradi	Ghana	Richards Bay	Summer	0
Marine	Tallinn	Estonia	Richards Bay	Summer	0
Marine	Tanga	Tanzania	Richards Bay	Summer	0
Marine	Tanjung Pelepas	Malaysia	Richards Bay	Summer	0
Marine	Tarahan	Indonesia	Richards Bay	Summer	0
Marine	Tarakan	Indonesia	Richards Bay	Summer	0
Marine	Tocopilla	Chile	Richards Bay	Summer	0
Marine	Toliary	Madagascar	Richards Bay	Summer	0
Marine	Tongyong	South Korea	Richards Bay	Summer	0
Marine	Townsville	Australia	Richards Bay	Summer	0
Marine	Tramandai	Brazil	Richards Bay	Summer	0
Marine	Trincomalee	Sri Lanka	Richards Bay	Summer	0
Marine	Tyne	United Kingdom	Richards Bay	Summer	0
Marine	Uglegorsk	Russia	Richards Bay	Summer	0
Marine	Uno	Japan	Richards Bay	Summer	0
Marine	Vanino	Russia	Richards Bay	Summer	0
Marine	Varna	Bulgaria	Richards Bay	Summer	0
Marine	Venice	Italy	Richards Bay	Summer	0
Marine	Veracruz	Mexico	Richards Bay	Summer	0
Marine	Vila do Conde	Brazil	Richards Bay	Summer	0
Marine	Wakayama	Japan	Richards Bay	Summer	0
Marine	Weihai	China	Richards Bay	Summer	0
Marine	Xiuyu	China	Richards Bay	Summer	0
Marine	Yanbu	Saudi Arabia	Richards Bay	Summer	0
Marine	Ymuiden	Netherlands	Richards Bay	Summer	0
Marine	Yura	Japan	Richards Bay	Summer	0
Marine	Zanzibar	Tanzania	Richards Bay	Summer	0
Marine	Singapore	Singapore	Richards Bay	Winter	0.302076
Marine	Maputo	Mozambique	Richards Bay	Winter	0.195114
Marine	Port Klang	Malaysia	Richards Bay	Winter	0.149382
Marine	Fujairah	United Arab Emirates	Richards Bay	Winter	0.0986112
Marine	Mombasa	Kenya	Richards Bay	Winter	0.0819441
Marine	Mundra	India	Richards Bay	Winter	0.0666389
Marine	Beira	Mozambique	Richards Bay	Winter	0.0619756
Marine	Walvis Bay	Namibia	Richards Bay	Winter	0.0568787
Marine	Dar es Salaam	Tanzania	Richards Bay	Winter	0.051153
Marine	Hong Kong	China	Richards Bay	Winter	0.0450028
Marine	Port Said	Egypt	Richards Bay	Winter	0.0435972
Marine	Suez	Egypt	Richards Bay	Winter	0.039101
Marine	Mumbai	India	Richards Bay	Winter	0.036853
Marine	Alang	India	Richards Bay	Winter	0.0363547
Marine	Mina Saqr	United Arab Emirates	Richards Bay	Winter	0.0361834
Marine	Dahej	India	Richards Bay	Winter	0.0352246
Marine	Toamasina	Madagascar	Richards Bay	Winter	0.0318008
Marine	Port Louis	Mauritius	Richards Bay	Winter	0.0291664
Marine	Krishnapatnam	India	Richards Bay	Winter	0.0274504
Marine	Karachi	Pakistan	Richards Bay	Winter	0.0272739
Marine	Tuticorin	India	Richards Bay	Winter	0.0258024
Marine	Bunbury	Australia	Richards Bay	Winter	0.0257136
Marine	Istanbul	Turkey	Richards Bay	Winter	0.0245308
Marine	Jubail	Saudi Arabia	Richards Bay	Winter	0.0242053
Marine	Visakhapatnam	India	Richards Bay	Winter	0.0228036
Marine	Valletta	Malta	Richards Bay	Winter	0.0222577
Marine	Paradip	India	Richards Bay	Winter	0.0207138
Marine	New Mangalore	India	Richards Bay	Winter	0.0202178
Marine	Gibraltar	Gibraltar	Richards Bay	Winter	0.019796
Marine	Hay Point	Australia	Richards Bay	Winter	0.0185072
Marine	Luanda	Angola	Richards Bay	Winter	0.0182797
Marine	Sabine	United States	Richards Bay	Winter	0.0182522
Marine	Mesaieed	Qatar	Richards Bay	Winter	0.0174714
Marine	Ulsan	South Korea	Richards Bay	Winter	0.0169446
Marine	Galveston	United States	Richards Bay	Winter	0.016834
Marine	Mormugao	India	Richards Bay	Winter	0.0154532
Marine	Montevideo	Uruguay	Richards Bay	Winter	0.0153493
Marine	Kaohsiung	Taiwan	Richards Bay	Winter	0.0144912
Marine	Tanjung Pelepas	Malaysia	Richards Bay	Winter	0.0138083
Marine	Lome	Togo	Richards Bay	Winter	0.013784
Marine	Majishan	China	Richards Bay	Winter	0.0130888
Marine	Khor Fakkan	United Arab Emirates	Richards Bay	Winter	0.0130885
Marine	Fremantle	Australia	Richards Bay	Winter	0.0130499
Marine	Port Muhammad Bin Qasim	Pakistan	Richards Bay	Winter	0.0126644
Marine	Mtwara	Tanzania	Richards Bay	Winter	0.0124677
Marine	Cotonou	Benin	Richards Bay	Winter	0.0124273
Marine	Mina Sulman	Bahrain	Richards Bay	Winter	0.0115651
Marine	Shuaiba	Kuwait	Richards Bay	Winter	0.0112221
Marine	Colombo	Sri Lanka	Richards Bay	Winter	0.0110623
Marine	Jorf Lasfar	Morocco	Richards Bay	Winter	0.0110435
Marine	Algeciras	Spain	Richards Bay	Winter	0.0107777
Marine	Luderitz	Namibia	Richards Bay	Winter	0.0105755
Marine	La Plata	Argentina	Richards Bay	Winter	0.0100337
Marine	Jurong Port	Singapore	Richards Bay	Winter	0.0100274
Marine	Leixoes	Portugal	Richards Bay	Winter	0.0100116
Marine	Sohar	Oman	Richards Bay	Winter	0.00999667
Marine	Dammam	Saudi Arabia	Richards Bay	Winter	0.00998598
Marine	Hook of Holland	Netherlands	Richards Bay	Winter	0.00978834
Marine	Kota Baru	Indonesia	Richards Bay	Winter	0.00967538
Marine	Xiamen	China	Richards Bay	Winter	0.00961452
Marine	Mar del Plata	Argentina	Richards Bay	Winter	0.00918735
Marine	Beilun	China	Richards Bay	Winter	0.00887397
Marine	Qingdao	China	Richards Bay	Winter	0.00884227
Marine	Pointe des Galets	Reunion	Richards Bay	Winter	0.00856728
Marine	Salalah	Oman	Richards Bay	Winter	0.00831637
Marine	Salvador	Brazil	Richards Bay	Winter	0.00831532
Marine	Satui	Indonesia	Richards Bay	Winter	0.00806844
Marine	Dalian	China	Richards Bay	Winter	0.00795514
Marine	Aden	Yemen	Richards Bay	Winter	0.00764433
Marine	Dubai	United Arab Emirates	Richards Bay	Winter	0.00760162
Marine	Pasir Gudang	Malaysia	Richards Bay	Winter	0.00719914
Marine	Imbituba	Brazil	Richards Bay	Winter	0.00707667
Marine	Rizhao	China	Richards Bay	Winter	0.00706425
Marine	Las Palmas	Spain	Richards Bay	Winter	0.00693536
Marine	Ennore	India	Richards Bay	Winter	0.00640807
Marine	Lianyungang	China	Richards Bay	Winter	0.00619167
Marine	Nagoya	Japan	Richards Bay	Winter	0.00602231
Marine	Ube	Japan	Richards Bay	Winter	0.00601815
Marine	Novorossiysk	Russia	Richards Bay	Winter	0.00583923
Marine	Gwangyang	South Korea	Richards Bay	Winter	0.00570922
Marine	Penang	Malaysia	Richards Bay	Winter	0.00570146
Marine	Sikka	India	Richards Bay	Winter	0.00562814
Marine	Kakinada	India	Richards Bay	Winter	0.00560993
Marine	Kobe	Japan	Richards Bay	Winter	0.0056073
Marine	Okpo	South Korea	Richards Bay	Winter	0.00555453
Marine	Dover	United Kingdom	Richards Bay	Winter	0.00543014
Marine	Esbjerg	Denmark	Richards Bay	Winter	0.00522855
Marine	Muara Pantai	Indonesia	Richards Bay	Winter	0.00511591
Marine	Busan	South Korea	Richards Bay	Winter	0.00506981
Marine	Saleef	Yemen	Richards Bay	Winter	0.00504304
Marine	Bandar Imam Khomeini	Iran	Richards Bay	Winter	0.0049549
Marine	Ymuiden	Netherlands	Richards Bay	Winter	0.00490929
Marine	Tongyong	South Korea	Richards Bay	Winter	0.00481296
Marine	Dampier	Australia	Richards Bay	Winter	0.0047638
Marine	Lobito	Angola	Richards Bay	Winter	0.00468598
Marine	Tanjung Bara	Indonesia	Richards Bay	Winter	0.00458512
Marine	Ruwais	United Arab Emirates	Richards Bay	Winter	0.00453747
Marine	Sriracha	Thailand	Richards Bay	Winter	0.0042552
Marine	Longkou	China	Richards Bay	Winter	0.00406933
Marine	Dunkirk	France	Richards Bay	Winter	0.00397479
Marine	Pipavav	India	Richards Bay	Winter	0.00393815
Marine	Sitra	Bahrain	Richards Bay	Winter	0.00379942
Marine	Venice	Italy	Richards Bay	Winter	0.00377985
Marine	Hazira	India	Richards Bay	Winter	0.00377318
Marine	Fukuyama	Japan	Richards Bay	Winter	0.00369204
Marine	Ras Laffan	Qatar	Richards Bay	Winter	0.00366426
Marine	Skagen	Denmark	Richards Bay	Winter	0.0036411
Marine	Kuala Tanjung	Indonesia	Richards Bay	Winter	0.00358394
Marine	Vostochnyy	Russia	Richards Bay	Winter	0.00356954
Marine	Iskenderun	Turkey	Richards Bay	Winter	0.003493
Marine	Jinhae	South Korea	Richards Bay	Winter	0.00342929
Marine	Europoort	Netherlands	Richards Bay	Winter	0.00342833
Marine	Tubarao	Brazil	Richards Bay	Winter	0.00333023
Marine	Daesan	South Korea	Richards Bay	Winter	0.00331049
Marine	Jeddah	Saudi Arabia	Richards Bay	Winter	0.00328613
Marine	Tema	Ghana	Richards Bay	Winter	0.00317471
Marine	Kashima	Japan	Richards Bay	Winter	0.00315918
Marine	Ko Sichang	Thailand	Richards Bay	Winter	0.00305559
Marine	Dhamra	India	Richards Bay	Winter	0.00304783
Marine	Callao	Peru	Richards Bay	Winter	0.00304207
Marine	Gresik	Indonesia	Richards Bay	Winter	0.00303733
Marine	Taichung	Taiwan	Richards Bay	Winter	0.0029521
Marine	Yosu	South Korea	Richards Bay	Winter	0.00280599
Marine	Mawan	China	Richards Bay	Winter	0.00276861
Marine	Port Kembla	Australia	Richards Bay	Winter	0.00266909
Marine	Port Sultan Qaboos	Oman	Richards Bay	Winter	0.00265322
Marine	Kabil	Indonesia	Richards Bay	Winter	0.00261607
Marine	Pemba	Mozambique	Richards Bay	Winter	0.00255182
Marine	Abu Dhabi	United Arab Emirates	Richards Bay	Winter	0.00254671
Marine	Bontang	Indonesia	Richards Bay	Winter	0.00253011
Marine	El Dekheila	Egypt	Richards Bay	Winter	0.00246902
Marine	Bata	Equatorial Guinea	Richards Bay	Winter	0.00241758
Marine	Brindisi	Italy	Richards Bay	Winter	0.00238568
Marine	Zeebrugge	Belgium	Richards Bay	Winter	0.00237608
Marine	Ravenna	Italy	Richards Bay	Winter	0.00235881
Marine	South Louisiana	United States	Richards Bay	Winter	0.00234784
Marine	Ponta do Ubu	Brazil	Richards Bay	Winter	0.00232314
Marine	Cuxhaven	Germany	Richards Bay	Winter	0.0022945
Marine	Kasaoka	Japan	Richards Bay	Winter	0.00227539
Marine	Kerch	Ukraine	Richards Bay	Winter	0.0021533
Marine	Port Gentil	Gabon	Richards Bay	Winter	0.00214793
Marine	Ceuta	Spain	Richards Bay	Winter	0.00210193
Marine	Mina al Ahmadi	Kuwait	Richards Bay	Winter	0.0020552
Marine	Port Hedland	Australia	Richards Bay	Winter	0.00204434
Marine	Le Havre	France	Richards Bay	Winter	0.00201408
Marine	Adabiya	Egypt	Richards Bay	Winter	0.00199087
Marine	Bayuquan	China	Richards Bay	Winter	0.00197694
Marine	Jamnagar Term.	India	Richards Bay	Winter	0.00195959
Marine	Hodeidah	Yemen	Richards Bay	Winter	0.00194849
Marine	Kanda	Japan	Richards Bay	Winter	0.00193918
Marine	Moji	Japan	Richards Bay	Winter	0.00192492
Marine	Muara Port	Brunei	Richards Bay	Winter	0.00191679
Marine	Lanshan	China	Richards Bay	Winter	0.00191101
Marine	Moroni	Comoros	Richards Bay	Winter	0.00190955
Marine	Shantou	China	Richards Bay	Winter	0.00189396
Marine	Sungai Udang	Malaysia	Richards Bay	Winter	0.00181277
Marine	Cherbourg	France	Richards Bay	Winter	0.00179009
Marine	Ishinomaki	Japan	Richards Bay	Winter	0.00177214
Marine	Port Okha	India	Richards Bay	Winter	0.00175281
Marine	Taipei	Taiwan	Richards Bay	Winter	0.00169077
Marine	Piraeus	Greece	Richards Bay	Winter	0.00166647
Marine	Aqaba	Jordan	Richards Bay	Winter	0.00161108
Marine	Hoping	Taiwan	Richards Bay	Winter	0.00160576
Marine	Ras Tanura	Saudi Arabia	Richards Bay	Winter	0.00159312
Marine	Baltimore	United States	Richards Bay	Winter	0.00159176
Marine	Chennai	India	Richards Bay	Winter	0.00157235
Marine	Chiwan	China	Richards Bay	Winter	0.00149386
Marine	Tangshan	China	Richards Bay	Winter	0.00146626
Marine	Huizhou	China	Richards Bay	Winter	0.00143107
Marine	Falmouth	United Kingdom	Richards Bay	Winter	0.00141622
Marine	Weipa	Australia	Richards Bay	Winter	0.00138677
Marine	Sokhna	Egypt	Richards Bay	Winter	0.00137465
Marine	Pyeongtaek	South Korea	Richards Bay	Winter	0.00136592
Marine	Barcelona	Spain	Richards Bay	Winter	0.00135885
Marine	Malabo	Equatorial Guinea	Richards Bay	Winter	0.00133332
Marine	Shimizu	Japan	Richards Bay	Winter	0.00132896
Marine	Pagbilao	Philippines	Richards Bay	Winter	0.00131402
Marine	Shimonoseki	Japan	Richards Bay	Winter	0.00130541
Marine	Belawan	Indonesia	Richards Bay	Winter	0.00130345
Marine	La Rochelle	France	Richards Bay	Winter	0.00128985
Marine	La Pampilla	Peru	Richards Bay	Winter	0.00128208
Marine	Mizushima	Japan	Richards Bay	Winter	0.00124709
Marine	Cebu	Philippines	Richards Bay	Winter	0.00119669
Marine	Qinhuangdao	China	Richards Bay	Winter	0.00117808
Marine	Ilichevsk	Ukraine	Richards Bay	Winter	0.001178
Marine	Cigading	Indonesia	Richards Bay	Winter	0.00117145
Marine	Ostend	Belgium	Richards Bay	Winter	0.00117035
Marine	Merak	Indonesia	Richards Bay	Winter	0.00116114
Marine	Point Central	Mauritania	Richards Bay	Winter	0.00111407
Marine	Zhenhai	China	Richards Bay	Winter	0.00108775
Marine	Tsukumi	Japan	Richards Bay	Winter	0.00108052
Marine	Abbot Point	Australia	Richards Bay	Winter	0.00107499
Marine	Santa Cruz de Tenerife	Spain	Richards Bay	Winter	0.00106491
Marine	Incheon	South Korea	Richards Bay	Winter	0.00102051
Marine	Niihama	Japan	Richards Bay	Winter	0.00100095
Marine	Haikou	China	Richards Bay	Winter	0.000953626
Marine	Port Walcott	Australia	Richards Bay	Winter	0.000826039
Marine	Kinuura	Japan	Richards Bay	Winter	0.000806816
Marine	Iwakuni	Japan	Richards Bay	Winter	0.000803395
Marine	Prachuap	Thailand	Richards Bay	Winter	0.000714166
Marine	Odessa	Ukraine	Richards Bay	Winter	0.000713594
Marine	Tokuyama	Japan	Richards Bay	Winter	0.000710152
Marine	Constantza	Romania	Richards Bay	Winter	0.000703706
Marine	Pozzallo	Italy	Richards Bay	Winter	0.000651179
Marine	General San Martin	Peru	Richards Bay	Winter	0.000645482
Marine	Subic Bay	Philippines	Richards Bay	Winter	0.000639688
Marine	Varna	Bulgaria	Richards Bay	Winter	0.000627165
Marine	Kavkaz	Russia	Richards Bay	Winter	0.000600673
Marine	Veracruz	Mexico	Richards Bay	Winter	0.000568486
Marine	Sagunto	Spain	Richards Bay	Winter	0.000538774
Marine	Diliskelesi	Turkey	Richards Bay	Winter	0.000507283
Marine	Yuzhnyy	Ukraine	Richards Bay	Winter	0.000501607
Marine	Yalova	Turkey	Richards Bay	Winter	0.0004682
Marine	Aarhus	Denmark	Richards Bay	Winter	0.000450234
Marine	Drepanon	Greece	Richards Bay	Winter	0.000403493
Marine	Cameron	United States	Richards Bay	Winter	0.000396786
Marine	Beiliang	China	Richards Bay	Winter	0.000304356
Marine	Santo Tomas de Castilla	Guatemala	Richards Bay	Winter	0.000238383
Marine	Mariupol	Ukraine	Richards Bay	Winter	0.00018522
Marine	Bayport	United States	Richards Bay	Winter	0.00013694
Marine	Akita	Japan	Richards Bay	Winter	0
Marine	Altamira	Mexico	Richards Bay	Winter	0
Marine	An Ping	Taiwan	Richards Bay	Winter	0
Marine	Annaba	Algeria	Richards Bay	Winter	0
Marine	Antofagasta	Chile	Richards Bay	Winter	0
Marine	Anyer	Indonesia	Richards Bay	Winter	0
Marine	Arzew	Algeria	Richards Bay	Winter	0
Marine	Asaluyeh Term.	Iran	Richards Bay	Winter	0
Marine	Aviles	Spain	Richards Bay	Winter	0
Marine	Balikpapan	Indonesia	Richards Bay	Winter	0
Marine	Banana	Congo, DRC	Richards Bay	Winter	0
Marine	Bandar Abbas	Iran	Richards Bay	Winter	0
Marine	Blyth	United Kingdom	Richards Bay	Winter	0
Marine	Cai Lan	Vietnam	Richards Bay	Winter	0
Marine	Casablanca	Morocco	Richards Bay	Winter	0
Marine	Castellon	Spain	Richards Bay	Winter	0
Marine	Cherry Point	United States	Richards Bay	Winter	0
Marine	Darlowo	Poland	Richards Bay	Winter	0
Marine	Davao	Philippines	Richards Bay	Winter	0
Marine	Dighi	India	Richards Bay	Winter	0
Marine	Djibouti	Djibouti	Richards Bay	Winter	0
Marine	Donghae	South Korea	Richards Bay	Winter	0
Marine	Durres	Albania	Richards Bay	Winter	0
Marine	Eden	Australia	Richards Bay	Winter	0
Marine	Elsinore	Denmark	Richards Bay	Winter	0
Marine	Etajima	Japan	Richards Bay	Winter	0
Marine	Fawley	United Kingdom	Richards Bay	Winter	0
Marine	Fortaleza	Brazil	Richards Bay	Winter	0
Marine	Gdynia	Poland	Richards Bay	Winter	0
Marine	Gemlik	Turkey	Richards Bay	Winter	0
Marine	Genoa	Italy	Richards Bay	Winter	0
Marine	Geraldton	Australia	Richards Bay	Winter	0
Marine	Gijon	Spain	Richards Bay	Winter	0
Marine	Gizan	Saudi Arabia	Richards Bay	Winter	0
Marine	Gunsan	South Korea	Richards Bay	Winter	0
Marine	Hamada	Japan	Richards Bay	Winter	0
Marine	Hamriyah	United Arab Emirates	Richards Bay	Winter	0
Marine	Haramichi	Japan	Richards Bay	Winter	0
Marine	Harlingen	Netherlands	Richards Bay	Winter	0
Marine	Hikari	Japan	Richards Bay	Winter	0
Marine	Hopa	Turkey	Richards Bay	Winter	0
Marine	Icdas	Turkey	Richards Bay	Winter	0
Marine	Izmir	Turkey	Richards Bay	Winter	0
Marine	Jakhau	India	Richards Bay	Winter	0
Marine	Jask	Iran	Richards Bay	Winter	0
Marine	Kaimana	Indonesia	Richards Bay	Winter	0
Marine	Kainan	Japan	Richards Bay	Winter	0
Marine	Kalba	United Arab Emirates	Richards Bay	Winter	0
Marine	Keelung	Taiwan	Richards Bay	Winter	0
Marine	Kilwa Kivinje	Tanzania	Richards Bay	Winter	0
Marine	Klaipeda	Lithuania	Richards Bay	Winter	0
Marine	Kuantan	Malaysia	Richards Bay	Winter	0
Marine	Kushiro	Japan	Richards Bay	Winter	0
Marine	La Nouvelle	France	Richards Bay	Winter	0
Marine	La Skhira	Tunisia	Richards Bay	Winter	0
Marine	Labuan	Malaysia	Richards Bay	Winter	0
Marine	Laem Chabang	Thailand	Richards Bay	Winter	0
Marine	Lavan Is.	Iran	Richards Bay	Winter	0
Marine	Lirquen	Chile	Richards Bay	Winter	0
Marine	Long Beach	United States	Richards Bay	Winter	0
Marine	Los Angeles	United States	Richards Bay	Winter	0
Marine	Mahajanga	Madagascar	Richards Bay	Winter	0
Marine	Marina di Carrara	Italy	Richards Bay	Winter	0
Marine	Mariveles	Philippines	Richards Bay	Winter	0
Marine	Marseilles	France	Richards Bay	Winter	0
Marine	Mejillones	Chile	Richards Bay	Winter	0
Marine	Milner Bay	Australia	Richards Bay	Winter	0
Marine	Mina Abdulla	Kuwait	Richards Bay	Winter	0
Marine	Mina al Fahal	Oman	Richards Bay	Winter	0
Marine	Miyako	Japan	Richards Bay	Winter	0
Marine	Mokpo	South Korea	Richards Bay	Winter	0
Marine	Mukho	South Korea	Richards Bay	Winter	0
Marine	Muuga	Estonia	Richards Bay	Winter	0
Marine	Napier	New Zealand	Richards Bay	Winter	0
Marine	Nemrut Bay	Turkey	Richards Bay	Winter	0
Marine	Niigata-Higashi	Japan	Richards Bay	Winter	0
Marine	Nouadhibou	Mauritania	Richards Bay	Winter	0
Marine	Osaka	Japan	Richards Bay	Winter	0
Marine	Palopo	Indonesia	Richards Bay	Winter	0
Marine	Parati	Brazil	Richards Bay	Winter	0
Marine	Penglai	China	Richards Bay	Winter	0
Marine	Pohang	South Korea	Richards Bay	Winter	0
Marine	Porbandar	India	Richards Bay	Winter	0
Marine	Port Bonython	Australia	Richards Bay	Winter	0
Marine	Port de L'Amitie	Mauritania	Richards Bay	Winter	0
Marine	Port Dickson	Malaysia	Richards Bay	Winter	0
Marine	Port Sudan	Sudan	Richards Bay	Winter	0
Marine	Puerto Cabello	Venezuela	Richards Bay	Winter	0
Marine	Puerto Jose	Venezuela	Richards Bay	Winter	0
Marine	Puerto Quetzal	Guatemala	Richards Bay	Winter	0
Marine	Punta Morales	Costa Rica	Richards Bay	Winter	0
Marine	Qinglan	China	Richards Bay	Winter	0
Marine	Quebec	Canada	Richards Bay	Winter	0
Marine	Quintero	Chile	Richards Bay	Winter	0
Marine	Rijeka	Croatia	Richards Bay	Winter	0
Marine	Roberts Bank	Canada	Richards Bay	Winter	0
Marine	Sadat	Egypt	Richards Bay	Winter	0
Marine	Saganoseki	Japan	Richards Bay	Winter	0
Marine	Sakata	Japan	Richards Bay	Winter	0
Marine	Salaverry	Peru	Richards Bay	Winter	0
Marine	San Vicente	Chile	Richards Bay	Winter	0
Marine	Sanbaimen	China	Richards Bay	Winter	0
Marine	Sangi	Philippines	Richards Bay	Winter	0
Marine	Sao Francisco do Sul	Brazil	Richards Bay	Winter	0
Marine	Scheveningen	Netherlands	Richards Bay	Winter	0
Marine	Semporna	Malaysia	Richards Bay	Winter	0
Marine	Setubal	Portugal	Richards Bay	Winter	0
Marine	Seven Islands	Canada	Richards Bay	Winter	0
Marine	Shibushi	Japan	Richards Bay	Winter	0
Marine	Shidao	China	Richards Bay	Winter	0
Marine	Shuidong	China	Richards Bay	Winter	0
Marine	Siam Seaport	Thailand	Richards Bay	Winter	0
Marine	Songjin	North Korea	Richards Bay	Winter	0
Marine	Songxia	China	Richards Bay	Winter	0
Marine	Soyo	Angola	Richards Bay	Winter	0
Marine	Supe	Peru	Richards Bay	Winter	0
Marine	Susaki	Japan	Richards Bay	Winter	0
Marine	Suva	Fiji	Richards Bay	Winter	0
Marine	Swinoujscie	Poland	Richards Bay	Winter	0
Marine	Tachibana	Japan	Richards Bay	Winter	0
Marine	Tahuna	Indonesia	Richards Bay	Winter	0
Marine	Takoradi	Ghana	Richards Bay	Winter	0
Marine	Tallinn	Estonia	Richards Bay	Winter	0
Marine	Tangier	Morocco	Richards Bay	Winter	0
Marine	Tanjung Langsat	Malaysia	Richards Bay	Winter	0
Marine	Tarakan	Indonesia	Richards Bay	Winter	0
Marine	Thessaloniki	Greece	Richards Bay	Winter	0
Marine	Tolagnaro	Madagascar	Richards Bay	Winter	0
Marine	Tomakomai	Japan	Richards Bay	Winter	0
Marine	Tuban	Indonesia	Richards Bay	Winter	0
Marine	Turkmenbashi	Turkmenistan	Richards Bay	Winter	0
Marine	Valencia	Spain	Richards Bay	Winter	0
Marine	Wakayama	Japan	Richards Bay	Winter	0
Marine	Wellington	New Zealand	Richards Bay	Winter	0
Marine	Wielingen	Netherlands	Richards Bay	Winter	0
Marine	Xingang	China	Richards Bay	Winter	0
Marine	Yanbu	Saudi Arabia	Richards Bay	Winter	0
Marine	Yantai	China	Richards Bay	Winter	0
Marine	Yantian	China	Richards Bay	Winter	0
Marine	Yokosuka	Japan	Richards Bay	Winter	0
Marine	Singapore	Singapore	Durban	Autumn	0.4578
Marine	Hong Kong	China	Durban	Autumn	0.209534
Marine	Fujairah	United Arab Emirates	Durban	Autumn	0.184822
Marine	Port Klang	Malaysia	Durban	Autumn	0.174643
Marine	Maputo	Mozambique	Durban	Autumn	0.137985
Marine	Port Louis	Mauritius	Durban	Autumn	0.13535
Marine	Montevideo	Uruguay	Durban	Autumn	0.119142
Marine	Dover	United Kingdom	Durban	Autumn	0.11177
Marine	Mar del Plata	Argentina	Durban	Autumn	0.101039
Marine	Mombasa	Kenya	Durban	Autumn	0.0938267
Marine	Beira	Mozambique	Durban	Autumn	0.0858096
Marine	Dar es Salaam	Tanzania	Durban	Autumn	0.0831332
Marine	Walvis Bay	Namibia	Durban	Autumn	0.0816631
Marine	Majishan	China	Durban	Autumn	0.0720982
Marine	La Plata	Argentina	Durban	Autumn	0.0664063
Marine	Suez	Egypt	Durban	Autumn	0.0559085
Marine	Port Said	Egypt	Durban	Autumn	0.0512129
Marine	Tema	Ghana	Durban	Autumn	0.0495462
Marine	Luanda	Angola	Durban	Autumn	0.0493429
Marine	Cotonou	Benin	Durban	Autumn	0.0483486
Marine	Colombo	Sri Lanka	Durban	Autumn	0.0476218
Marine	Las Palmas	Spain	Durban	Autumn	0.0462005
Marine	Khor Fakkan	United Arab Emirates	Durban	Autumn	0.0461476
Marine	Valletta	Malta	Durban	Autumn	0.0454795
Marine	Shekou	China	Durban	Autumn	0.0427568
Marine	Xiamen	China	Durban	Autumn	0.0425633
Marine	Mundra	India	Durban	Autumn	0.0418046
Marine	Jorf Lasfar	Morocco	Durban	Autumn	0.0402563
Marine	Toamasina	Madagascar	Durban	Autumn	0.0389803
Marine	Mumbai	India	Durban	Autumn	0.038564
Marine	Tanjung Pelepas	Malaysia	Durban	Autumn	0.0381401
Marine	Beilun	China	Durban	Autumn	0.0376623
Marine	Algeciras	Spain	Durban	Autumn	0.0359298
Marine	Yantian	China	Durban	Autumn	0.0344229
Marine	Salalah	Oman	Durban	Autumn	0.0340573
Marine	Pointe des Galets	Reunion	Durban	Autumn	0.0332316
Marine	Lome	Togo	Durban	Autumn	0.0321
Marine	Mina Sulman	Bahrain	Durban	Autumn	0.0316925
Marine	Kaohsiung	Taiwan	Durban	Autumn	0.031223
Marine	Galveston	United States	Durban	Autumn	0.0301439
Marine	Chiwan	China	Durban	Autumn	0.0299918
Marine	Gibraltar	Gibraltar	Durban	Autumn	0.028252
Marine	Sao Francisco do Sul	Brazil	Durban	Autumn	0.0281959
Marine	Le Havre	France	Durban	Autumn	0.0276219
Marine	Nagoya	Japan	Durban	Autumn	0.0273252
Marine	Dubai	United Arab Emirates	Durban	Autumn	0.0273072
Marine	Pasir Gudang	Malaysia	Durban	Autumn	0.0255984
Marine	Jeddah	Saudi Arabia	Durban	Autumn	0.0252842
Marine	Buenos Aires	Argentina	Durban	Autumn	0.024233
Marine	Ras Tanura	Saudi Arabia	Durban	Autumn	0.0237767
Marine	Sabine	United States	Durban	Autumn	0.0228781
Marine	Kobe	Japan	Durban	Autumn	0.0227787
Marine	Gwangyang	South Korea	Durban	Autumn	0.0221418
Marine	Istanbul	Turkey	Durban	Autumn	0.022084
Marine	Dammam	Saudi Arabia	Durban	Autumn	0.0219766
Marine	Jubail	Saudi Arabia	Durban	Autumn	0.0214423
Marine	Sohar	Oman	Durban	Autumn	0.0211366
Marine	Ymuiden	Netherlands	Durban	Autumn	0.0211158
Marine	Tubarao	Brazil	Durban	Autumn	0.0207264
Marine	Itajai	Brazil	Durban	Autumn	0.020417
Marine	Europoort	Netherlands	Durban	Autumn	0.0200538
Marine	Mina al Ahmadi	Kuwait	Durban	Autumn	0.0199299
Marine	Ulsan	South Korea	Durban	Autumn	0.0197794
Marine	Sitra	Bahrain	Durban	Autumn	0.0189219
Marine	Qingdao	China	Durban	Autumn	0.0154606
Marine	Busan	South Korea	Durban	Autumn	0.0153413
Marine	Pyeongtaek	South Korea	Durban	Autumn	0.0150431
Marine	Abu Dhabi	United Arab Emirates	Durban	Autumn	0.014904
Marine	Ube	Japan	Durban	Autumn	0.0143371
Marine	Keelung	Taiwan	Durban	Autumn	0.0143146
Marine	Zeebrugge	Belgium	Durban	Autumn	0.0139576
Marine	Okpo	South Korea	Durban	Autumn	0.0138846
Marine	Santander	Spain	Durban	Autumn	0.0137031
Marine	Daesan	South Korea	Durban	Autumn	0.0136549
Marine	Sines	Portugal	Durban	Autumn	0.0129371
Marine	Sharjah	United Arab Emirates	Durban	Autumn	0.0123281
Marine	Chennai	India	Durban	Autumn	0.0119178
Marine	Sikka	India	Durban	Autumn	0.0118048
Marine	Banana	Congo, DRC	Durban	Autumn	0.0117303
Marine	Jamnagar Term.	India	Durban	Autumn	0.0115847
Marine	Kanda	Japan	Durban	Autumn	0.0115203
Marine	Tangier	Morocco	Durban	Autumn	0.0112982
Marine	Barcelona	Spain	Durban	Autumn	0.0111722
Marine	Shuaiba	Kuwait	Durban	Autumn	0.0110783
Marine	Mesaieed	Qatar	Durban	Autumn	0.0109365
Marine	Ko Sichang	Thailand	Durban	Autumn	0.0107462
Marine	Bandar Imam Khomeini	Iran	Durban	Autumn	0.0105497
Marine	Aqaba	Jordan	Durban	Autumn	0.0104115
Marine	Ennore	India	Durban	Autumn	0.0104055
Marine	Jawaharlal Nehru	India	Durban	Autumn	0.00967028
Marine	Baltimore	United States	Durban	Autumn	0.00942996
Marine	Moji	Japan	Durban	Autumn	0.00929121
Marine	Haikou	China	Durban	Autumn	0.00918419
Marine	Djibouti	Djibouti	Durban	Autumn	0.00907719
Marine	Leixoes	Portugal	Durban	Autumn	0.00903448
Marine	Fremantle	Australia	Durban	Autumn	0.00880081
Marine	Laem Chabang	Thailand	Durban	Autumn	0.00866465
Marine	Pemba	Mozambique	Durban	Autumn	0.00855724
Marine	Incheon	South Korea	Durban	Autumn	0.00832947
Marine	Piraeus	Greece	Durban	Autumn	0.00821491
Marine	Puerto Jose	Venezuela	Durban	Autumn	0.00796365
Marine	Salvador	Brazil	Durban	Autumn	0.0079207
Marine	Port Muhammad Bin Qasim	Pakistan	Durban	Autumn	0.00769267
Marine	Mtwara	Tanzania	Durban	Autumn	0.00768808
Marine	Yosu	South Korea	Durban	Autumn	0.00762967
Marine	Marsaxlokk	Malta	Durban	Autumn	0.00752267
Marine	Mina Saqr	United Arab Emirates	Durban	Autumn	0.00742363
Marine	Lobito	Angola	Durban	Autumn	0.00736085
Marine	Karachi	Pakistan	Durban	Autumn	0.00731153
Marine	Tuticorin	India	Durban	Autumn	0.00724155
Marine	Sriracha	Thailand	Durban	Autumn	0.00719097
Marine	Luderitz	Namibia	Durban	Autumn	0.00707971
Marine	Port Sultan Qaboos	Oman	Durban	Autumn	0.0069867
Marine	Meizhou	China	Durban	Autumn	0.00698083
Marine	Dalian	China	Durban	Autumn	0.00693717
Marine	Kakinada	India	Durban	Autumn	0.00675533
Marine	Veracruz	Mexico	Durban	Autumn	0.00665485
Marine	Takoradi	Ghana	Durban	Autumn	0.00650229
Marine	Bayport	United States	Durban	Autumn	0.00630895
Marine	Texas City	United States	Durban	Autumn	0.0062763
Marine	Felixstowe	United Kingdom	Durban	Autumn	0.0062346
Marine	South Louisiana	United States	Durban	Autumn	0.00613966
Marine	Taipei	Taiwan	Durban	Autumn	0.0061266
Marine	Hook of Holland	Netherlands	Durban	Autumn	0.00611096
Marine	Namibe	Angola	Durban	Autumn	0.0059192
Marine	Dahej	India	Durban	Autumn	0.00581675
Marine	Ras Laffan	Qatar	Durban	Autumn	0.00575805
Marine	Skagen	Denmark	Durban	Autumn	0.00573417
Marine	Valparaiso	Chile	Durban	Autumn	0.00559876
Marine	Brunswick	United States	Durban	Autumn	0.00553742
Marine	Vung Tau	Vietnam	Durban	Autumn	0.00536301
Marine	Zanzibar	Tanzania	Durban	Autumn	0.00532671
Marine	Toyohashi	Japan	Durban	Autumn	0.00519838
Marine	Fawley	United Kingdom	Durban	Autumn	0.00510307
Marine	Lazaro Cardenas	Mexico	Durban	Autumn	0.0050594
Marine	Iskenderun	Turkey	Durban	Autumn	0.00493167
Marine	Paradip	India	Durban	Autumn	0.00484524
Marine	Sungai Udang	Malaysia	Durban	Autumn	0.00479291
Marine	Quelimane	Mozambique	Durban	Autumn	0.00479104
Marine	Yalova	Turkey	Durban	Autumn	0.00455693
Marine	Genoa	Italy	Durban	Autumn	0.00452821
Marine	Mersin	Turkey	Durban	Autumn	0.00444972
Marine	Jurong Port	Singapore	Durban	Autumn	0.00443678
Marine	Tolagnaro	Madagascar	Durban	Autumn	0.00439053
Marine	Gunsan	South Korea	Durban	Autumn	0.00430316
Marine	Tuban	Indonesia	Durban	Autumn	0.00412889
Marine	Santa Cruz de Tenerife	Spain	Durban	Autumn	0.00411064
Marine	Mina Abdulla	Kuwait	Durban	Autumn	0.00409765
Marine	Dakar	Senegal	Durban	Autumn	0.0040893
Marine	Taichung	Taiwan	Durban	Autumn	0.00407069
Marine	Lianyungang	China	Durban	Autumn	0.00403177
Marine	Callao	Peru	Durban	Autumn	0.00396056
Marine	Dumai	Indonesia	Durban	Autumn	0.00381505
Marine	Port Kembla	Australia	Durban	Autumn	0.00381106
Marine	Penang	Malaysia	Durban	Autumn	0.0037898
Marine	Miami	United States	Durban	Autumn	0.00370996
Marine	Kabil	Indonesia	Durban	Autumn	0.00366076
Marine	Tyne	United Kingdom	Durban	Autumn	0.00365964
Marine	Mawan	China	Durban	Autumn	0.00365861
Marine	Kuala Tanjung	Indonesia	Durban	Autumn	0.00360807
Marine	Bandar Abbas	Iran	Durban	Autumn	0.0035576
Marine	Niigata-Higashi	Japan	Durban	Autumn	0.00348776
Marine	Novorossiysk	Russia	Durban	Autumn	0.00344696
Marine	Tanjung Langsat	Malaysia	Durban	Autumn	0.00341146
Marine	Conakry	Guinea	Durban	Autumn	0.00339299
Marine	Teluk Bayur	Indonesia	Durban	Autumn	0.0033844
Marine	Cuxhaven	Germany	Durban	Autumn	0.00332007
Marine	Marseilles	France	Durban	Autumn	0.00329588
Marine	Dampier	Australia	Durban	Autumn	0.00327975
Marine	Ruwais	United Arab Emirates	Durban	Autumn	0.00323354
Marine	Merak	Indonesia	Durban	Autumn	0.00321914
Marine	Visakhapatnam	India	Durban	Autumn	0.00319109
Marine	Manila	Philippines	Durban	Autumn	0.0031429
Marine	Hamriyah	United Arab Emirates	Durban	Autumn	0.00312557
Marine	Bunbury	Australia	Durban	Autumn	0.0031027
Marine	Salerno	Italy	Durban	Autumn	0.00291392
Marine	Hiroshima	Japan	Durban	Autumn	0.00283916
Marine	Tanjung Bara	Indonesia	Durban	Autumn	0.00283683
Marine	Rizhao	China	Durban	Autumn	0.00276486
Marine	Beirut	Lebanon	Durban	Autumn	0.00269522
Marine	Belize City	Belize	Durban	Autumn	0.00266971
Marine	Forcados Term.	Nigeria	Durban	Autumn	0.00266148
Marine	Soyo	Angola	Durban	Autumn	0.00252483
Marine	Xiuyu	China	Durban	Autumn	0.00242226
Marine	Chaguaramas	Trinidad & Tobago	Durban	Autumn	0.00241026
Marine	Puerto Cabello	Venezuela	Durban	Autumn	0.00240332
Marine	Esperance	Australia	Durban	Autumn	0.00239293
Marine	Gijon	Spain	Durban	Autumn	0.00238767
Marine	St. Eustatius	St. Kitts & Nevis	Durban	Autumn	0.00232823
Marine	Port Sudan	Sudan	Durban	Autumn	0.00229321
Marine	Port Victoria	Seychelles	Durban	Autumn	0.00224424
Marine	Covenas	Colombia	Durban	Autumn	0.00221256
Marine	Imbituba	Brazil	Durban	Autumn	0.00221105
Marine	Pipavav	India	Durban	Autumn	0.00219461
Marine	Pecem	Brazil	Durban	Autumn	0.00218694
Marine	Zirku Is.	United Arab Emirates	Durban	Autumn	0.00218544
Marine	Izmir	Turkey	Durban	Autumn	0.00216372
Marine	Falmouth	United Kingdom	Durban	Autumn	0.0021534
Marine	Cabedelo	Brazil	Durban	Autumn	0.00214143
Marine	Odessa	Ukraine	Durban	Autumn	0.00213472
Marine	Fortaleza	Brazil	Durban	Autumn	0.0020519
Marine	Yantai	China	Durban	Autumn	0.00204192
Marine	Taranto	Italy	Durban	Autumn	0.00202769
Marine	Mokpo	South Korea	Durban	Autumn	0.00200902
Marine	Auckland	New Zealand	Durban	Autumn	0.00199514
Marine	Satui	Indonesia	Durban	Autumn	0.00196623
Marine	Lanshan	China	Durban	Autumn	0.00194999
Marine	Santo Tomas de Castilla	Guatemala	Durban	Autumn	0.0018889
Marine	Tocopilla	Chile	Durban	Autumn	0.00188321
Marine	Larnaca	Cyprus	Durban	Autumn	0.00187833
Marine	Mizushima	Japan	Durban	Autumn	0.00187563
Marine	Bandar Shahid Rejaie	Iran	Durban	Autumn	0.00186527
Marine	Mormugao	India	Durban	Autumn	0.00185986
Marine	Longkou	China	Durban	Autumn	0.0018197
Marine	Aden	Yemen	Durban	Autumn	0.00181909
Marine	Dhamra	India	Durban	Autumn	0.00169328
Marine	Constantza	Romania	Durban	Autumn	0.00168181
Marine	Toliary	Madagascar	Durban	Autumn	0.00164585
Marine	Kota Baru	Indonesia	Durban	Autumn	0.0016391
Marine	Jakhau	India	Durban	Autumn	0.00163385
Marine	Gresik	Indonesia	Durban	Autumn	0.00160455
Marine	Osaka	Japan	Durban	Autumn	0.0015702
Marine	Gioia Tauro	Italy	Durban	Autumn	0.00155566
Marine	Kurnell	Australia	Durban	Autumn	0.00153779
Marine	Mutsamudu	Comoros	Durban	Autumn	0.00151065
Marine	Mitajiri	Japan	Durban	Autumn	0.00148263
Marine	Bayuquan	China	Durban	Autumn	0.00148024
Marine	General San Martin	Peru	Durban	Autumn	0.00147053
Marine	Nemrut Bay	Turkey	Durban	Autumn	0.00145941
Marine	Ravenna	Italy	Durban	Autumn	0.00144132
Marine	Setubal	Portugal	Durban	Autumn	0.00143909
Marine	Kiel	Germany	Durban	Autumn	0.00143104
Marine	Tacoma	United States	Durban	Autumn	0.00137941
Marine	Ponta do Ubu	Brazil	Durban	Autumn	0.00137878
Marine	Port Gentil	Gabon	Durban	Autumn	0.00137769
Marine	Belem	Brazil	Durban	Autumn	0.00136433
Marine	Rijeka	Croatia	Durban	Autumn	0.00133192
Marine	Kakogawa	Japan	Durban	Autumn	0.00133022
Marine	Long Beach	United States	Durban	Autumn	0.0013251
Marine	Geraldton	Australia	Durban	Autumn	0.00132305
Marine	Mejillones	Chile	Durban	Autumn	0.00130811
Marine	Scheveningen	Netherlands	Durban	Autumn	0.00130378
Marine	Kashima	Japan	Durban	Autumn	0.00129091
Marine	Cabinda	Angola	Durban	Autumn	0.00128176
Marine	Salaverry	Peru	Durban	Autumn	0.0012451
Marine	Das Is.	United Arab Emirates	Durban	Autumn	0.00123992
Marine	Port Okha	India	Durban	Autumn	0.00123432
Marine	Male	Maldives	Durban	Autumn	0.00123203
Marine	Cigading	Indonesia	Durban	Autumn	0.00122911
Marine	Mahajanga	Madagascar	Durban	Autumn	0.0012247
Marine	Moroni	Comoros	Durban	Autumn	0.0012191
Marine	Port Moresby	Papua New Guinea	Durban	Autumn	0.00119111
Marine	Vostochnyy	Russia	Durban	Autumn	0.00118903
Marine	Augusta	Italy	Durban	Autumn	0.00116227
Marine	Icdas	Turkey	Durban	Autumn	0.00115727
Marine	Arzew	Algeria	Durban	Autumn	0.00113151
Marine	Krishnapatnam	India	Durban	Autumn	0.00112989
Marine	Holtenau	Germany	Durban	Autumn	0.00112904
Marine	Port Bonython	Australia	Durban	Autumn	0.00112869
Marine	Yokosuka	Japan	Durban	Autumn	0.00110122
Marine	Casablanca	Morocco	Durban	Autumn	0.00103562
Marine	Ambarli	Turkey	Durban	Autumn	0.00101803
Marine	Huasco	Chile	Durban	Autumn	0.00100606
Marine	Townsville	Australia	Durban	Autumn	0.00100146
Marine	Hibi	Japan	Durban	Autumn	0.00100034
Marine	Chiriqui Grande	Panama	Durban	Autumn	0.000975398
Marine	Zhenhai	China	Durban	Autumn	0.000974348
Marine	Amagasaki	Japan	Durban	Autumn	0.000957633
Marine	Map Ta Phut	Thailand	Durban	Autumn	0.00094692
Marine	Nakhodka	Russia	Durban	Autumn	0.000945969
Marine	Port de L'Amitie	Mauritania	Durban	Autumn	0.000912953
Marine	Marina di Carrara	Italy	Durban	Autumn	0.000908894
Marine	Yokkaichi	Japan	Durban	Autumn	0.00089979
Marine	Monrovia	Liberia	Durban	Autumn	0.000894938
Marine	Shimonoseki	Japan	Durban	Autumn	0.000876469
Marine	Venice	Italy	Durban	Autumn	0.000875103
Marine	Cameron	United States	Durban	Autumn	0.000859452
Marine	Ashdod	Israel	Durban	Autumn	0.000852365
Marine	Toros Gubre	Turkey	Durban	Autumn	0.00084658
Marine	Point Fortin	Trinidad & Tobago	Durban	Autumn	0.000813767
Marine	Iquique	Chile	Durban	Autumn	0.000811762
Marine	Balikpapan	Indonesia	Durban	Autumn	0.000809814
Marine	Wellington	New Zealand	Durban	Autumn	0.000798259
Marine	Niihama	Japan	Durban	Autumn	0.000798247
Marine	Koper	Slovenia	Durban	Autumn	0.00078697
Marine	Hoping	Taiwan	Durban	Autumn	0.000774326
Marine	Santo Domingo	Dominican Republic	Durban	Autumn	0.000766669
Marine	Point Lisas	Trinidad & Tobago	Durban	Autumn	0.000766455
Marine	Kuantan	Malaysia	Durban	Autumn	0.000761513
Marine	Fenit	Ireland	Durban	Autumn	0.000749003
Marine	Malmo	Sweden	Durban	Autumn	0.000742938
Marine	Davao	Philippines	Durban	Autumn	0.000734912
Marine	Hamrawein	Egypt	Durban	Autumn	0.000711614
Marine	Punta Cardon	Venezuela	Durban	Autumn	0.000704677
Marine	Tuzla	Turkey	Durban	Autumn	0.000693812
Marine	Yuzhnyy	Ukraine	Durban	Autumn	0.000692614
Marine	Immingham	United Kingdom	Durban	Autumn	0.000691976
Marine	Malabo	Equatorial Guinea	Durban	Autumn	0.000691903
Marine	Tuapse	Russia	Durban	Autumn	0.000680311
Marine	Maracaibo	Venezuela	Durban	Autumn	0.000678687
Marine	Subic Bay	Philippines	Durban	Autumn	0.000641322
Marine	Beiliang	China	Durban	Autumn	0.000624233
Marine	El Dekheila	Egypt	Durban	Autumn	0.000611007
Marine	Belawan	Indonesia	Durban	Autumn	0.00060764
Marine	Varna	Bulgaria	Durban	Autumn	0.000587536
Marine	Puerto Cortes	Honduras	Durban	Autumn	0.000586077
Marine	Port Hedland	Australia	Durban	Autumn	0.000566452
Marine	Copenhagen	Denmark	Durban	Autumn	0.000566439
Marine	Annaba	Algeria	Durban	Autumn	0.000546587
Marine	Hereke	Turkey	Durban	Autumn	0.000542139
Marine	Mina al Fahal	Oman	Durban	Autumn	0.000541094
Marine	Paita	Peru	Durban	Autumn	0.000527145
Marine	Shimizu	Japan	Durban	Autumn	0.000519854
Marine	Oranjestad	Aruba	Durban	Autumn	0.000514225
Marine	Kasaoka	Japan	Durban	Autumn	0.000507746
Marine	Klaipeda	Lithuania	Durban	Autumn	0.000486527
Marine	Mackay	Australia	Durban	Autumn	0.000455458
Marine	Havana	Cuba	Durban	Autumn	0.000452965
Marine	Ceuta	Spain	Durban	Autumn	0.000447782
Marine	Castellon	Spain	Durban	Autumn	0.000436708
Marine	Lahad Datu	Malaysia	Durban	Autumn	0.000409359
Marine	Qinglan	China	Durban	Autumn	0.000401376
Marine	San Vicente	Chile	Durban	Autumn	0.000381792
Marine	Vila do Conde	Brazil	Durban	Autumn	0.00037209
Marine	Naples	Italy	Durban	Autumn	0.000362612
Marine	Come by Chance	Canada	Durban	Autumn	0.000361206
Marine	Malacca	Malaysia	Durban	Autumn	0.000356287
Marine	Coronel	Chile	Durban	Autumn	0.000341548
Marine	Hitachi	Japan	Durban	Autumn	0.000313642
Marine	Santa Marta	Colombia	Durban	Autumn	0.000304171
Marine	Shimotsu	Japan	Durban	Autumn	0.000284916
Marine	Tarragona	Spain	Durban	Autumn	0.000284297
Marine	Moss	Norway	Durban	Autumn	0.000283529
Marine	Suao	Taiwan	Durban	Autumn	0.000237215
Marine	Adabiya	Egypt	Durban	Autumn	0.000232486
Marine	Dublin	Ireland	Durban	Autumn	0.000232201
Marine	New Mangalore	India	Durban	Autumn	0.000212036
Marine	Matarani	Peru	Durban	Autumn	0.000189346
Marine	Ventspils	Latvia	Durban	Autumn	0.000186824
Marine	Diliskelesi	Turkey	Durban	Autumn	0.000134093
Marine	New Haven	United States	Durban	Autumn	0.00013081
Marine	Liepaja	Latvia	Durban	Autumn	0.000118519
Marine	Muuga	Estonia	Durban	Autumn	4.34801e-05
Marine	Riga	Latvia	Durban	Autumn	4.12254e-05
Marine	Kronshtadt	Russia	Durban	Autumn	2.32726e-05
Marine	Aarhus	Denmark	Durban	Autumn	0
Marine	Agioi Theodoroi	Greece	Durban	Autumn	0
Marine	Aioi	Japan	Durban	Autumn	0
Marine	Antofagasta	Chile	Durban	Autumn	0
Marine	Anyer	Indonesia	Durban	Autumn	0
Marine	Apra	Guam	Durban	Autumn	0
Marine	Aviles	Spain	Durban	Autumn	0
Marine	Baltiysk	Russia	Durban	Autumn	0
Marine	Batangas	Philippines	Durban	Autumn	0
Marine	Batu Ampar	Indonesia	Durban	Autumn	0
Marine	Batumi	Georgia	Durban	Autumn	0
Marine	Beihai	China	Durban	Autumn	0
Marine	Belledune	Canada	Durban	Autumn	0
Marine	Beypore	India	Durban	Autumn	0
Marine	Bintulu	Malaysia	Durban	Autumn	0
Marine	Bontang	Indonesia	Durban	Autumn	0
Marine	Brofjorden	Sweden	Durban	Autumn	0
Marine	Cadiz	Spain	Durban	Autumn	0
Marine	Caleta Coloso	Chile	Durban	Autumn	0
Marine	Caracas Bay	Netherlands Antilles	Durban	Autumn	0
Marine	Cebu	Philippines	Durban	Autumn	0
Marine	Changi	Singapore	Durban	Autumn	0
Marine	Cherry Point	United States	Durban	Autumn	0
Marine	Cirebon	Indonesia	Durban	Autumn	0
Marine	Coatzacoalcos	Mexico	Durban	Autumn	0
Marine	Coco Solo	Panama	Durban	Autumn	0
Marine	Conchan	Peru	Durban	Autumn	0
Marine	Corinto	Nicaragua	Durban	Autumn	0
Marine	Corunna	Spain	Durban	Autumn	0
Marine	Cristobal	Panama	Durban	Autumn	0
Marine	Darwin	Australia	Durban	Autumn	0
Marine	Djen Djen	Algeria	Durban	Autumn	0
Marine	Donghae	South Korea	Durban	Autumn	0
Marine	Duqm	Oman	Durban	Autumn	0
Marine	El Palito	Venezuela	Durban	Autumn	0
Marine	Esbjerg	Denmark	Durban	Autumn	0
Marine	Fos	France	Durban	Autumn	0
Marine	Fredericia	Denmark	Durban	Autumn	0
Marine	Fuglafjordur	Faroe Is.	Durban	Autumn	0
Marine	Fukuyama	Japan	Durban	Autumn	0
Marine	Gadani Beach	Pakistan	Durban	Autumn	0
Marine	Gdynia	Poland	Durban	Autumn	0
Marine	Gemlik	Turkey	Durban	Autumn	0
Marine	Gizan	Saudi Arabia	Durban	Autumn	0
Marine	Gojeong	South Korea	Durban	Autumn	0
Marine	Guanta	Venezuela	Durban	Autumn	0
Marine	Hadera	Israel	Durban	Autumn	0
Marine	Hannan	Japan	Durban	Autumn	0
Marine	Hay Point	Australia	Durban	Autumn	0
Marine	Hodeidah	Yemen	Durban	Autumn	0
Marine	Hososhima	Japan	Durban	Autumn	0
Marine	Ilichevsk	Ukraine	Durban	Autumn	0
Marine	Ilo	Peru	Durban	Autumn	0
Marine	Ishinomaki	Japan	Durban	Autumn	0
Marine	Jinzhou	China	Durban	Autumn	0
Marine	Kalba	United Arab Emirates	Durban	Autumn	0
Marine	Kamaishi	Japan	Durban	Autumn	0
Marine	Karumba	Australia	Durban	Autumn	0
Marine	Kerch	Ukraine	Durban	Autumn	0
Marine	Kerteh Term.	Malaysia	Durban	Autumn	0
Marine	Khasab	Oman	Durban	Autumn	0
Marine	Khoms	Libya	Durban	Autumn	0
Marine	Kiire	Japan	Durban	Autumn	0
Marine	Korsakov	Russia	Durban	Autumn	0
Marine	Kristiansund	Norway	Durban	Autumn	0
Marine	Kure	Japan	Durban	Autumn	0
Marine	La Nouvelle	France	Durban	Autumn	0
Marine	La Pampilla	Peru	Durban	Autumn	0
Marine	La Rochelle	France	Durban	Autumn	0
Marine	La Spezia	Italy	Durban	Autumn	0
Marine	Laizhou	China	Durban	Autumn	0
Marine	Lirquen	Chile	Durban	Autumn	0
Marine	Los Angeles	United States	Durban	Autumn	0
Marine	Maceio	Brazil	Durban	Autumn	0
Marine	Makassar	Indonesia	Durban	Autumn	0
Marine	Mali Losinj	Croatia	Durban	Autumn	0
Marine	Mariveles	Philippines	Durban	Autumn	0
Marine	Milazzo	Italy	Durban	Autumn	0
Marine	Mina Saud	Kuwait	Durban	Autumn	0
Marine	Miri	Malaysia	Durban	Autumn	0
Marine	Morehead City	United States	Durban	Autumn	0
Marine	Mostaganem	Algeria	Durban	Autumn	0
Marine	Nador	Morocco	Durban	Autumn	0
Marine	Naha	Japan	Durban	Autumn	0
Marine	Nanaimo	Canada	Durban	Autumn	0
Marine	Napier	New Zealand	Durban	Autumn	0
Marine	Omaezaki	Japan	Durban	Autumn	0
Marine	Onahama	Japan	Durban	Autumn	0
Marine	Panjang	Indonesia	Durban	Autumn	0
Marine	Penglai	China	Durban	Autumn	0
Marine	Pohang	South Korea	Durban	Autumn	0
Marine	Pomalaa	Indonesia	Durban	Autumn	0
Marine	Port Angeles	United States	Durban	Autumn	0
Marine	Port de Bouc	France	Durban	Autumn	0
Marine	Port Everglades	United States	Durban	Autumn	0
Marine	Port of Spain	Trinidad & Tobago	Durban	Autumn	0
Marine	Port Walcott	Australia	Durban	Autumn	0
Marine	Posorja	Ecuador	Durban	Autumn	0
Marine	Pozzallo	Italy	Durban	Autumn	0
Marine	Prachuap	Thailand	Durban	Autumn	0
Marine	Praia Mole	Brazil	Durban	Autumn	0
Marine	Prince Rupert	Canada	Durban	Autumn	0
Marine	Puerto Madryn	Argentina	Durban	Autumn	0
Marine	Punta Colorada	Argentina	Durban	Autumn	0
Marine	Quebec	Canada	Durban	Autumn	0
Marine	Rabigh	Saudi Arabia	Durban	Autumn	0
Marine	Ras al Khafji	Saudi Arabia	Durban	Autumn	0
Marine	Recife	Brazil	Durban	Autumn	0
Marine	Rio Haina	Dominican Republic	Durban	Autumn	0
Marine	Ryde	United Kingdom	Durban	Autumn	0
Marine	Safaga	Egypt	Durban	Autumn	0
Marine	Safi	Morocco	Durban	Autumn	0
Marine	Saleef	Yemen	Durban	Autumn	0
Marine	Sandakan	Malaysia	Durban	Autumn	0
Marine	Sao Sebastiao	Brazil	Durban	Autumn	0
Marine	Savona	Italy	Durban	Autumn	0
Marine	Sendai	Japan	Durban	Autumn	0
Marine	Sfax	Tunisia	Durban	Autumn	0
Marine	Shibushi	Japan	Durban	Autumn	0
Marine	Shidao	China	Durban	Autumn	0
Marine	Shuidong	China	Durban	Autumn	0
Marine	Siam Seaport	Thailand	Durban	Autumn	0
Marine	Sokhna	Egypt	Durban	Autumn	0
Marine	Southend	United Kingdom	Durban	Autumn	0
Marine	Suape	Brazil	Durban	Autumn	0
Marine	Syros	Greece	Durban	Autumn	0
Marine	Taboguilla Is.	Panama	Durban	Autumn	0
Marine	Talcahuano	Chile	Durban	Autumn	0
Marine	Tanga	Tanzania	Durban	Autumn	0
Marine	Tangshan	China	Durban	Autumn	0
Marine	Tauranga	New Zealand	Durban	Autumn	0
Marine	Tawau	Malaysia	Durban	Autumn	0
Marine	Teignmouth	United Kingdom	Durban	Autumn	0
Marine	Timaru	New Zealand	Durban	Autumn	0
Marine	Tokuyama	Japan	Durban	Autumn	0
Marine	Tramandai	Brazil	Durban	Autumn	0
Marine	Trieste	Italy	Durban	Autumn	0
Marine	Uleelheue	Indonesia	Durban	Autumn	0
Marine	Uno	Japan	Durban	Autumn	0
Marine	Valencia	Spain	Durban	Autumn	0
Marine	Whyalla	Australia	Durban	Autumn	0
Marine	Yanbu	Saudi Arabia	Durban	Autumn	0
Marine	Yawatahama	Japan	Durban	Autumn	0
Marine	Yura	Japan	Durban	Autumn	0
Marine	Zhangzhou	China	Durban	Autumn	0
Marine	Singapore	Singapore	Durban	Spring	0.424042
Marine	Port Klang	Malaysia	Durban	Spring	0.219424
Marine	Hong Kong	China	Durban	Spring	0.183131
Marine	Fujairah	United Arab Emirates	Durban	Spring	0.150944
Marine	Maputo	Mozambique	Durban	Spring	0.149014
Marine	Port Louis	Mauritius	Durban	Spring	0.120688
Marine	Mombasa	Kenya	Durban	Spring	0.0961663
Marine	Beira	Mozambique	Durban	Spring	0.0940584
Marine	Montevideo	Uruguay	Durban	Spring	0.0835521
Marine	Mar del Plata	Argentina	Durban	Spring	0.0789447
Marine	Majishan	China	Durban	Spring	0.0760981
Marine	Walvis Bay	Namibia	Durban	Spring	0.0742955
Marine	Dar es Salaam	Tanzania	Durban	Spring	0.0706618
Marine	Khor Fakkan	United Arab Emirates	Durban	Spring	0.0666515
Marine	Cotonou	Benin	Durban	Spring	0.0624169
Marine	Port Said	Egypt	Durban	Spring	0.0595217
Marine	La Plata	Argentina	Durban	Spring	0.0572817
Marine	Jorf Lasfar	Morocco	Durban	Spring	0.0567111
Marine	Luanda	Angola	Durban	Spring	0.0543561
Marine	Lome	Togo	Durban	Spring	0.0536539
Marine	Algeciras	Spain	Durban	Spring	0.0492573
Marine	Suez	Egypt	Durban	Spring	0.0484592
Marine	Mundra	India	Durban	Spring	0.0472364
Marine	Valletta	Malta	Durban	Spring	0.0467014
Marine	Tema	Ghana	Durban	Spring	0.0461119
Marine	Xiamen	China	Durban	Spring	0.0418934
Marine	Colombo	Sri Lanka	Durban	Spring	0.0411315
Marine	Beilun	China	Durban	Spring	0.0403981
Marine	Mumbai	India	Durban	Spring	0.039051
Marine	Las Palmas	Spain	Durban	Spring	0.0380841
Marine	Nagoya	Japan	Durban	Spring	0.0375982
Marine	Tanjung Pelepas	Malaysia	Durban	Spring	0.0374941
Marine	Toamasina	Madagascar	Durban	Spring	0.0363279
Marine	Kobe	Japan	Durban	Spring	0.0360415
Marine	Gibraltar	Gibraltar	Durban	Spring	0.0360366
Marine	Kaohsiung	Taiwan	Durban	Spring	0.0357316
Marine	Salalah	Oman	Durban	Spring	0.0350067
Marine	Yantian	China	Durban	Spring	0.0340437
Marine	Dubai	United Arab Emirates	Durban	Spring	0.0340344
Marine	Okpo	South Korea	Durban	Spring	0.0340027
Marine	Galveston	United States	Durban	Spring	0.0308345
Marine	Shekou	China	Durban	Spring	0.0304215
Marine	Istanbul	Turkey	Durban	Spring	0.0299108
Marine	Sikka	India	Durban	Spring	0.0287677
Marine	Le Havre	France	Durban	Spring	0.0286169
Marine	Jubail	Saudi Arabia	Durban	Spring	0.0281928
Marine	Mina Sulman	Bahrain	Durban	Spring	0.0275588
Marine	Pointe des Galets	Reunion	Durban	Spring	0.0259282
Marine	Qingdao	China	Durban	Spring	0.0245789
Marine	Ras Tanura	Saudi Arabia	Durban	Spring	0.0245672
Marine	Pasir Gudang	Malaysia	Durban	Spring	0.0243629
Marine	Sabine	United States	Durban	Spring	0.0243297
Marine	Alang	India	Durban	Spring	0.023518
Marine	Ube	Japan	Durban	Spring	0.0225383
Marine	Busan	South Korea	Durban	Spring	0.0216733
Marine	Zeebrugge	Belgium	Durban	Spring	0.0215606
Marine	Daesan	South Korea	Durban	Spring	0.0203997
Marine	Jawaharlal Nehru	India	Durban	Spring	0.0201037
Marine	Jamnagar Term.	India	Durban	Spring	0.0199008
Marine	Europoort	Netherlands	Durban	Spring	0.0197684
Marine	Ymuiden	Netherlands	Durban	Spring	0.0195999
Marine	Taipei	Taiwan	Durban	Spring	0.0194471
Marine	Jeddah	Saudi Arabia	Durban	Spring	0.0190862
Marine	Sohar	Oman	Durban	Spring	0.0182226
Marine	Dahej	India	Durban	Spring	0.018073
Marine	Moji	Japan	Durban	Spring	0.0180642
Marine	Sharjah	United Arab Emirates	Durban	Spring	0.0180255
Marine	Port Muhammad Bin Qasim	Pakistan	Durban	Spring	0.0179046
Marine	Ulsan	South Korea	Durban	Spring	0.0178492
Marine	Sao Francisco do Sul	Brazil	Durban	Spring	0.0170239
Marine	Itajai	Brazil	Durban	Spring	0.0169602
Marine	Dammam	Saudi Arabia	Durban	Spring	0.016947
Marine	Chiwan	China	Durban	Spring	0.0164826
Marine	Sines	Portugal	Durban	Spring	0.0162835
Marine	Gwangyang	South Korea	Durban	Spring	0.0158657
Marine	Mesaieed	Qatar	Durban	Spring	0.0158609
Marine	Baltimore	United States	Durban	Spring	0.0148848
Marine	Keelung	Taiwan	Durban	Spring	0.0148785
Marine	Mina al Ahmadi	Kuwait	Durban	Spring	0.014818
Marine	Salvador	Brazil	Durban	Spring	0.0147648
Marine	Gunsan	South Korea	Durban	Spring	0.014737
Marine	Pyeongtaek	South Korea	Durban	Spring	0.0146096
Marine	Bandar Imam Khomeini	Iran	Durban	Spring	0.0142601
Marine	Buenos Aires	Argentina	Durban	Spring	0.0140647
Marine	Tubarao	Brazil	Durban	Spring	0.013973
Marine	Dakar	Senegal	Durban	Spring	0.0137503
Marine	Karachi	Pakistan	Durban	Spring	0.0133235
Marine	Ko Sichang	Thailand	Durban	Spring	0.0128356
Marine	Kakinada	India	Durban	Spring	0.0127439
Marine	Kanda	Japan	Durban	Spring	0.0125162
Marine	Sitra	Bahrain	Durban	Spring	0.0121709
Marine	Barcelona	Spain	Durban	Spring	0.0121408
Marine	Abu Dhabi	United Arab Emirates	Durban	Spring	0.0116808
Marine	Santander	Spain	Durban	Spring	0.0116505
Marine	Leixoes	Portugal	Durban	Spring	0.0115663
Marine	Felixstowe	United Kingdom	Durban	Spring	0.0112854
Marine	South Louisiana	United States	Durban	Spring	0.0110965
Marine	Hazira	India	Durban	Spring	0.0110048
Marine	Ennore	India	Durban	Spring	0.0105667
Marine	Djibouti	Djibouti	Durban	Spring	0.0104152
Marine	Sriracha	Thailand	Durban	Spring	0.00967234
Marine	Mtwara	Tanzania	Durban	Spring	0.00957433
Marine	Piraeus	Greece	Durban	Spring	0.00955852
Marine	Aqaba	Jordan	Durban	Spring	0.00946886
Marine	Tangier	Morocco	Durban	Spring	0.009133
Marine	Lazaro Cardenas	Mexico	Durban	Spring	0.00913157
Marine	Haikou	China	Durban	Spring	0.008775
Marine	Longkou	China	Durban	Spring	0.00857733
Marine	Quelimane	Mozambique	Durban	Spring	0.00847462
Marine	Sokhna	Egypt	Durban	Spring	0.00816062
Marine	Hook of Holland	Netherlands	Durban	Spring	0.00806717
Marine	Fremantle	Australia	Durban	Spring	0.00795276
Marine	Laem Chabang	Thailand	Durban	Spring	0.00787403
Marine	Incheon	South Korea	Durban	Spring	0.00786657
Marine	Osaka	Japan	Durban	Spring	0.00771781
Marine	Takoradi	Ghana	Durban	Spring	0.00760142
Marine	Vila do Conde	Brazil	Durban	Spring	0.00747415
Marine	Krishnapatnam	India	Durban	Spring	0.00745525
Marine	Luderitz	Namibia	Durban	Spring	0.00741959
Marine	Dumai	Indonesia	Durban	Spring	0.0073954
Marine	Brunswick	United States	Durban	Spring	0.00730415
Marine	Bandar Abbas	Iran	Durban	Spring	0.00716656
Marine	Nemrut Bay	Turkey	Durban	Spring	0.00711524
Marine	Veracruz	Mexico	Durban	Spring	0.00710022
Marine	Shimonoseki	Japan	Durban	Spring	0.00693869
Marine	Shuaiba	Kuwait	Durban	Spring	0.00686172
Marine	Bunbury	Australia	Durban	Spring	0.00673111
Marine	Mitajiri	Japan	Durban	Spring	0.00669131
Marine	Belem	Brazil	Durban	Spring	0.00667493
Marine	Banana	Congo, DRC	Durban	Spring	0.00644875
Marine	Callao	Peru	Durban	Spring	0.00633808
Marine	Fawley	United Kingdom	Durban	Spring	0.00630484
Marine	Mawan	China	Durban	Spring	0.0061766
Marine	Kerch	Ukraine	Durban	Spring	0.00617087
Marine	Genoa	Italy	Durban	Spring	0.00614017
Marine	Kpeme	Togo	Durban	Spring	0.00593892
Marine	Tangshan	China	Durban	Spring	0.00589864
Marine	Pemba	Mozambique	Durban	Spring	0.00587326
Marine	Lobito	Angola	Durban	Spring	0.0058285
Marine	Port Gentil	Gabon	Durban	Spring	0.00579904
Marine	Visakhapatnam	India	Durban	Spring	0.00557112
Marine	Chennai	India	Durban	Spring	0.00551022
Marine	Skagen	Denmark	Durban	Spring	0.00547492
Marine	Port Kembla	Australia	Durban	Spring	0.00541629
Marine	Kabil	Indonesia	Durban	Spring	0.00540735
Marine	Cuxhaven	Germany	Durban	Spring	0.00526141
Marine	Mormugao	India	Durban	Spring	0.00524304
Marine	Tyne	United Kingdom	Durban	Spring	0.00516536
Marine	Puerto Jose	Venezuela	Durban	Spring	0.00497396
Marine	Yalova	Turkey	Durban	Spring	0.00493929
Marine	Mina Saqr	United Arab Emirates	Durban	Spring	0.00493817
Marine	Marseilles	France	Durban	Spring	0.0049368
Marine	Sungai Udang	Malaysia	Durban	Spring	0.0048473
Marine	Hiroshima	Japan	Durban	Spring	0.00476814
Marine	Texas City	United States	Durban	Spring	0.00473739
Marine	Hamriyah	United Arab Emirates	Durban	Spring	0.00472628
Marine	Ras Laffan	Qatar	Durban	Spring	0.00465022
Marine	Meizhou	China	Durban	Spring	0.00455348
Marine	Vostochnyy	Russia	Durban	Spring	0.00445621
Marine	Koper	Slovenia	Durban	Spring	0.00444155
Marine	Jurong Port	Singapore	Durban	Spring	0.00442087
Marine	Salerno	Italy	Durban	Spring	0.00439853
Marine	Kavkaz	Russia	Durban	Spring	0.00439539
Marine	Toyohashi	Japan	Durban	Spring	0.00435588
Marine	Mokpo	South Korea	Durban	Spring	0.00424764
Marine	Lianyungang	China	Durban	Spring	0.00412988
Marine	Kashima	Japan	Durban	Spring	0.00405186
Marine	Yantai	China	Durban	Spring	0.0040416
Marine	Paradip	India	Durban	Spring	0.0040357
Marine	New Mangalore	India	Durban	Spring	0.00396341
Marine	Tuticorin	India	Durban	Spring	0.00395728
Marine	Dalian	China	Durban	Spring	0.0039556
Marine	Santa Cruz de Tenerife	Spain	Durban	Spring	0.00387938
Marine	Zirku Is.	United Arab Emirates	Durban	Spring	0.00386215
Marine	Novorossiysk	Russia	Durban	Spring	0.00378511
Marine	Taichung	Taiwan	Durban	Spring	0.00366619
Marine	Djen Djen	Algeria	Durban	Spring	0.00349147
Marine	Namibe	Angola	Durban	Spring	0.00347206
Marine	Augusta	Italy	Durban	Spring	0.00333486
Marine	Lanshan	China	Durban	Spring	0.00332297
Marine	Hannan	Japan	Durban	Spring	0.00327323
Marine	Ruwais	United Arab Emirates	Durban	Spring	0.00322328
Marine	Port Hedland	Australia	Durban	Spring	0.00319901
Marine	Monrovia	Liberia	Durban	Spring	0.00313004
Marine	Esperance	Australia	Durban	Spring	0.0031083
Marine	Bayport	United States	Durban	Spring	0.00310473
Marine	Forcados Term.	Nigeria	Durban	Spring	0.00310314
Marine	Marsaxlokk	Malta	Durban	Spring	0.00307533
Marine	Immingham	United Kingdom	Durban	Spring	0.00299266
Marine	Nouadhibou	Mauritania	Durban	Spring	0.00298828
Marine	Tanga	Tanzania	Durban	Spring	0.00296599
Marine	Fukuyama	Japan	Durban	Spring	0.00292436
Marine	Teluk Bayur	Indonesia	Durban	Spring	0.00292026
Marine	Moroni	Comoros	Durban	Spring	0.0029095
[truncated: 13,496 more rows]
